# Supplementary material for: 1,3-Bis(ethoxy­meth­yl)-1H-benzimidazole-2(3H)-thione
Source: Acta Crystallogr Sect E Struct Rep Online. 2010 Apr 24;66(Pt 5):o1135–6. doi: 10.1107/S1600536810013036 (PMC2979012; doi:10.1107/S1600536810013036)
Supplement: Supplementary file 1 [file e-66-o1135-sup1.cif]

##############################################################################
###                                                                        ###
###        Electronic paper (Acta Crystallographica Section E)             ###
###                                                                        ###
##############################################################################
#                                                                            #
# This CIF contains the data in a paper accepted for publication in Acta     #
# Crystallographica Section E. It conforms to the requirements of Notes      #
# for Authors for Section E, and has been peer reviewed under the auspices   #
# of the IUCr Commission on Journals.                                        #
#                                                                            #
# Full details of the Crystallographic Information File format               #
# are given in the paper "The Crystallographic Information File (CIF):       #
# a New Standard Archive File for Crystallography" by S. R. Hall, F. H.      #
# Allen and I. D. Brown [Acta Cryst. (1991), A47, 655-685].                  #
#                                                                            #
# The current version of the core CIF dictionary is obtainable from          #
# ftp://ftp.iucr.org/pub/cif_core.dic. The current version number is 2.4.    #
#                                                                            #
# Software is freely available for graphical display of the structure(s) in  #
# this CIF.  For information consult the CIF home page http://www.iucr.org/  #
# cif/home.html                                                              #
#                                                                            #
# This file may be used for bona fide research purposes within the           #
# scientific community so long as proper attribution is given to the journal # 
# article from which it was obtained.                                        #
#                                                                            #
##############################################################################
                                             
data_global
_audit_creation_method     'Jana2006 Version : 08/12/2009'
_journal_date_recd_electronic     2010-03-26
_journal_date_accepted     2010-04-08
_journal_name_full     'Acta Crystallographica, Section E'
_journal_year     2010
_journal_volume     66
_journal_issue      5
_journal_page_first     o1135
_journal_page_last     o1136
_journal_paper_category     QO
_journal_coeditor_code     BT5233
_publ_contact_author_name     'Augusto Rivera'
_publ_contact_author_address
;
Departamento de Qu\'imica, Universidad Nacional de Colombia
Bogot\'a
Colombia
A. A. 14490
;
_publ_contact_author_email     'ariverau@unal.edu.co'
_publ_contact_author_fax     '(57-1)-3165220'
_publ_contact_author_phone     '(57-1)-3165000'
_publ_section_title
;
1,3-Bis(ethoxymethyl)-1<i>H</i>-benzimidazole-2(3<i>H</i>)-thione
;
loop_
    _publ_author_name
    _publ_author_footnote
    _publ_author_address
    'Rivera, Augusto' .
;
Departamento de Qu\'imica, Universidad Nacional de Colombia
Bogot\'a
AA 14490
Colombia
;
    'Mejia-Camacho, Alexander' .
;
Departamento de Qu\'imica, Universidad Nacional de Colombia
Bogot\'a
AA 14490
Colombia
;
    'R\'ios-Motta, Jaime' .
;
Departamento de Qu\'imica, Universidad Nacional de Colombia
Bogot\'a
AA 14490
Colombia
;
    'Du\<sek, Michal' .
;
Institute of Physics
Na Slovance 2
182 21 Praha 8
Czech Republic
;
    'Fejfarov\'a, Karla' .
;
Institute of Physics
Na Slovance 2
182 21 Praha 8
Czech Republic
;
data_I
_chemical_name_systematic
;
1,3-Bis(ethoxymethyl)-1<i>H</i>-benzimidazole-2(3<i>H</i>)-thione
;
_chemical_name_common     ?
_chemical_formula_moiety     'C13 H18 N2 O2 S1'
_chemical_formula_sum     'C13 H18 N2 O2 S1'
_chemical_formula_structural     ?
_chemical_formula_analytical     ?
_chemical_formula_iupac     'C13 H18 N2 O2 S1'
_chemical_formula_weight     266.4
_chemical_melting_point     ?
_symmetry_cell_setting     monoclinic
_symmetry_space_group_name_H-M     'P 21/n'
_symmetry_space_group_name_Hall     '-P 2yn'
loop_
    _symmetry_equiv_pos_site_id
    _symmetry_equiv_pos_as_xyz
    1 x,y,z
    2 -x+1/2,y+1/2,-z+1/2
    3 -x,-y,-z
    4 x+1/2,-y+1/2,z+1/2
_cell_length_a     4.7176(2)
_cell_length_b     16.0664(6)
_cell_length_c     17.5128(6)
_cell_angle_alpha     90
_cell_angle_beta     96.524(3)
_cell_angle_gamma     90
_cell_volume     1318.78(9)
_cell_formula_units_Z     4
_cell_measurement_reflns_used     7933
_cell_measurement_theta_min     3.7367
_cell_measurement_theta_max     62.3687
_cell_measurement_temperature     120
_cell_special_details
; ?
;
_exptl_crystal_description     needle
_exptl_crystal_colour     colorless
_exptl_crystal_size_max     0.3566
_exptl_crystal_size_mid     0.0937
_exptl_crystal_size_min     0.0678
_exptl_crystal_density_diffrn     1.3411
_exptl_crystal_density_meas     ?
_exptl_crystal_density_method     'not measured'
_exptl_crystal_F_000     568
_exptl_absorpt_coefficient_mu     2.144
_exptl_absorpt_correction_type     'multi-scan'
_exptl_absorpt_process_details
;
(CrysAlisPro; Oxford Diffraction, 2009)
;
_exptl_absorpt_correction_T_min     0.23854
_exptl_absorpt_correction_T_max     1.00000
_exptl_special_details
;
CrysAlisPro, Oxford Diffraction Ltd.,
Version 1.171.33.51 (release 27-10-2009 CrysAlis171 .NET)
Empirical absorption correction using spherical harmonics,
 implemented in SCALE3 ABSPACK scaling algorithm.
;
_diffrn_ambient_temperature     120
_diffrn_radiation_type     'Cu K\a'
_diffrn_radiation_wavelength     1.54184
_diffrn_radiation_source     'X-ray tube'
_diffrn_radiation_monochromator     'mirror'
_diffrn_measurement_device_type
;
Oxford diffraction Xcalibur diffractometer with an Atlas (Gemini ultra Cu)
detector
;
_diffrn_measurement_device     'four-cycle diffractometer'
_diffrn_measurement_method     'Rotation method data acquisition using \w scans'
_diffrn_detector_area_resol_mean     10.3784
_diffrn_reflns_number     11526
_diffrn_reflns_av_R_equivalents     0.0348
_diffrn_reflns_av_sigmaI/netI     0.0083
_diffrn_reflns_theta_min     3.74
_diffrn_reflns_theta_max     62.33
_diffrn_reflns_theta_full     62.33
_diffrn_measured_fraction_theta_max     0.98
_diffrn_measured_fraction_theta_full     0.98
_diffrn_reflns_limit_h_min     -5
_diffrn_reflns_limit_h_max     5
_diffrn_reflns_limit_k_min     -17
_diffrn_reflns_limit_k_max     18
_diffrn_reflns_limit_l_min     -19
_diffrn_reflns_limit_l_max     19
_diffrn_reflns_reduction_process
;
Integration of the CCD images was done by program Crysalis RED
(Oxford diffraction, 2008). The same program was used for indexing of the
crystal shape and absorption correction.
;
loop_
    _refln_index_h
    _refln_index_k
    _refln_index_l
    2 0 0
    4 0 0
    1 1 0
    2 1 0
    3 1 0
    4 1 0
    5 1 0
    0 2 0
    1 2 0
    2 2 0
    3 2 0
    4 2 0
    5 2 0
    1 3 0
    2 3 0
    3 3 0
    4 3 0
    5 3 0
    0 4 0
    1 4 0
    2 4 0
    3 4 0
    4 4 0
    5 4 0
    1 5 0
    2 5 0
    3 5 0
    4 5 0
    5 5 0
    0 6 0
    1 6 0
    2 6 0
    3 6 0
    4 6 0
    5 6 0
    1 7 0
    2 7 0
    3 7 0
    4 7 0
    0 8 0
    1 8 0
    2 8 0
    3 8 0
    4 8 0
    1 9 0
    2 9 0
    3 9 0
    4 9 0
    0 10 0
    1 10 0
    2 10 0
    3 10 0
    4 10 0
    1 11 0
    2 11 0
    3 11 0
    4 11 0
    0 12 0
    1 12 0
    2 12 0
    3 12 0
    4 12 0
    1 13 0
    2 13 0
    3 13 0
    0 14 0
    1 14 0
    2 14 0
    3 14 0
    1 15 0
    2 15 0
    3 15 0
    0 16 0
    1 16 0
    2 16 0
    1 17 0
    0 18 0
    1 18 0
    -5 0 1
    -3 0 1
    -1 0 1
    1 0 1
    3 0 1
    5 0 1
    -5 1 1
    -4 1 1
    -3 1 1
    -2 1 1
    -1 1 1
    0 1 1
    1 1 1
    2 1 1
    3 1 1
    4 1 1
    5 1 1
    -5 2 1
    -4 2 1
    -3 2 1
    -2 2 1
    -1 2 1
    0 2 1
    1 2 1
    2 2 1
    3 2 1
    4 2 1
    5 2 1
    -5 3 1
    -4 3 1
    -3 3 1
    -2 3 1
    -1 3 1
    0 3 1
    1 3 1
    2 3 1
    3 3 1
    4 3 1
    5 3 1
    -5 4 1
    -4 4 1
    -3 4 1
    -2 4 1
    -1 4 1
    0 4 1
    1 4 1
    2 4 1
    3 4 1
    4 4 1
    5 4 1
    -5 5 1
    -4 5 1
    -3 5 1
    -2 5 1
    -1 5 1
    0 5 1
    1 5 1
    2 5 1
    3 5 1
    4 5 1
    5 5 1
    -5 6 1
    -4 6 1
    -3 6 1
    -2 6 1
    -1 6 1
    0 6 1
    1 6 1
    2 6 1
    3 6 1
    4 6 1
    5 6 1
    -5 7 1
    -4 7 1
    -3 7 1
    -2 7 1
    -1 7 1
    0 7 1
    1 7 1
    2 7 1
    3 7 1
    4 7 1
    -4 8 1
    -3 8 1
    -2 8 1
    -1 8 1
    0 8 1
    1 8 1
    2 8 1
    3 8 1
    4 8 1
    -4 9 1
    -3 9 1
    -2 9 1
    -1 9 1
    0 9 1
    1 9 1
    2 9 1
    3 9 1
    4 9 1
    -4 10 1
    -3 10 1
    -2 10 1
    -1 10 1
    0 10 1
    1 10 1
    2 10 1
    3 10 1
    4 10 1
    -4 11 1
    -3 11 1
    -2 11 1
    -1 11 1
    0 11 1
    1 11 1
    2 11 1
    3 11 1
    4 11 1
    -4 12 1
    -3 12 1
    -2 12 1
    -1 12 1
    0 12 1
    1 12 1
    2 12 1
    3 12 1
    4 12 1
    -3 13 1
    -2 13 1
    -1 13 1
    0 13 1
    1 13 1
    2 13 1
    3 13 1
    -3 14 1
    -2 14 1
    -1 14 1
    0 14 1
    1 14 1
    2 14 1
    3 14 1
    -3 15 1
    -2 15 1
    -1 15 1
    0 15 1
    1 15 1
    2 15 1
    3 15 1
    -2 16 1
    -1 16 1
    0 16 1
    1 16 1
    2 16 1
    -2 17 1
    -1 17 1
    0 17 1
    1 17 1
    -1 18 1
    0 18 1
    1 18 1
    -4 0 2
    -2 0 2
    2 0 2
    4 0 2
    -5 1 2
    -4 1 2
    -3 1 2
    -2 1 2
    -1 1 2
    0 1 2
    1 1 2
    2 1 2
    3 1 2
    4 1 2
    5 1 2
    -5 2 2
    -4 2 2
    -3 2 2
    -2 2 2
    -1 2 2
    0 2 2
    1 2 2
    2 2 2
    3 2 2
    4 2 2
    5 2 2
    -5 3 2
    -4 3 2
    -3 3 2
    -2 3 2
    -1 3 2
    0 3 2
    1 3 2
    2 3 2
    3 3 2
    4 3 2
    5 3 2
    -5 4 2
    -4 4 2
    -3 4 2
    -2 4 2
    -1 4 2
    0 4 2
    1 4 2
    2 4 2
    3 4 2
    4 4 2
    5 4 2
    -5 5 2
    -4 5 2
    -3 5 2
    -2 5 2
    -1 5 2
    0 5 2
    1 5 2
    2 5 2
    3 5 2
    4 5 2
    5 5 2
    -5 6 2
    -4 6 2
    -3 6 2
    -2 6 2
    -1 6 2
    0 6 2
    1 6 2
    2 6 2
    3 6 2
    4 6 2
    -5 7 2
    -4 7 2
    -3 7 2
    -2 7 2
    -1 7 2
    0 7 2
    1 7 2
    2 7 2
    3 7 2
    4 7 2
    -4 8 2
    -3 8 2
    -2 8 2
    -1 8 2
    0 8 2
    1 8 2
    2 8 2
    3 8 2
    4 8 2
    -4 9 2
    -3 9 2
    -2 9 2
    -1 9 2
    0 9 2
    1 9 2
    2 9 2
    3 9 2
    4 9 2
    -4 10 2
    -3 10 2
    -2 10 2
    -1 10 2
    0 10 2
    1 10 2
    2 10 2
    3 10 2
    4 10 2
    -4 11 2
    -3 11 2
    -2 11 2
    -1 11 2
    0 11 2
    1 11 2
    2 11 2
    3 11 2
    4 11 2
    -4 12 2
    -3 12 2
    -2 12 2
    -1 12 2
    0 12 2
    1 12 2
    2 12 2
    3 12 2
    -3 13 2
    -2 13 2
    -1 13 2
    0 13 2
    1 13 2
    2 13 2
    3 13 2
    -3 14 2
    -2 14 2
    -1 14 2
    0 14 2
    1 14 2
    2 14 2
    3 14 2
    -3 15 2
    -2 15 2
    -1 15 2
    0 15 2
    1 15 2
    2 15 2
    3 15 2
    -2 16 2
    -1 16 2
    0 16 2
    1 16 2
    2 16 2
    -2 17 2
    -1 17 2
    0 17 2
    1 17 2
    -1 18 2
    0 18 2
    -5 0 3
    -3 0 3
    -1 0 3
    1 0 3
    3 0 3
    5 0 3
    -5 1 3
    -4 1 3
    -3 1 3
    -2 1 3
    -1 1 3
    0 1 3
    1 1 3
    2 1 3
    3 1 3
    4 1 3
    5 1 3
    -5 2 3
    -4 2 3
    -3 2 3
    -2 2 3
    -1 2 3
    0 2 3
    1 2 3
    2 2 3
    3 2 3
    4 2 3
    5 2 3
    -5 3 3
    -4 3 3
    -3 3 3
    -2 3 3
    -1 3 3
    0 3 3
    1 3 3
    2 3 3
    3 3 3
    4 3 3
    5 3 3
    -5 4 3
    -4 4 3
    -3 4 3
    -2 4 3
    -1 4 3
    0 4 3
    1 4 3
    2 4 3
    3 4 3
    4 4 3
    5 4 3
    -5 5 3
    -4 5 3
    -3 5 3
    -2 5 3
    -1 5 3
    0 5 3
    1 5 3
    2 5 3
    3 5 3
    4 5 3
    5 5 3
    -5 6 3
    -4 6 3
    -3 6 3
    -2 6 3
    -1 6 3
    0 6 3
    1 6 3
    2 6 3
    3 6 3
    4 6 3
    -5 7 3
    -4 7 3
    -3 7 3
    -2 7 3
    -1 7 3
    0 7 3
    1 7 3
    2 7 3
    3 7 3
    4 7 3
    -4 8 3
    -3 8 3
    -2 8 3
    -1 8 3
    0 8 3
    1 8 3
    2 8 3
    3 8 3
    4 8 3
    -4 9 3
    -3 9 3
    -2 9 3
    -1 9 3
    0 9 3
    1 9 3
    2 9 3
    3 9 3
    4 9 3
    -4 10 3
    -3 10 3
    -2 10 3
    -1 10 3
    0 10 3
    1 10 3
    2 10 3
    3 10 3
    4 10 3
    -4 11 3
    -3 11 3
    -2 11 3
    -1 11 3
    0 11 3
    1 11 3
    2 11 3
    3 11 3
    4 11 3
    -4 12 3
    -3 12 3
    -2 12 3
    -1 12 3
    0 12 3
    1 12 3
    2 12 3
    3 12 3
    -3 13 3
    -2 13 3
    -1 13 3
    0 13 3
    1 13 3
    2 13 3
    3 13 3
    -3 14 3
    -2 14 3
    -1 14 3
    0 14 3
    1 14 3
    2 14 3
    3 14 3
    -3 15 3
    -2 15 3
    -1 15 3
    0 15 3
    1 15 3
    2 15 3
    -2 16 3
    -1 16 3
    0 16 3
    1 16 3
    2 16 3
    -1 17 3
    0 17 3
    1 17 3
    0 18 3
    -4 0 4
    -2 0 4
    0 0 4
    2 0 4
    4 0 4
    -5 1 4
    -4 1 4
    -3 1 4
    -2 1 4
    -1 1 4
    0 1 4
    1 1 4
    2 1 4
    3 1 4
    4 1 4
    5 1 4
    -5 2 4
    -4 2 4
    -3 2 4
    -2 2 4
    -1 2 4
    0 2 4
    1 2 4
    2 2 4
    3 2 4
    4 2 4
    5 2 4
    -5 3 4
    -4 3 4
    -3 3 4
    -2 3 4
    -1 3 4
    0 3 4
    1 3 4
    2 3 4
    3 3 4
    4 3 4
    5 3 4
    -5 4 4
    -4 4 4
    -3 4 4
    -2 4 4
    -1 4 4
    0 4 4
    1 4 4
    2 4 4
    3 4 4
    4 4 4
    5 4 4
    -5 5 4
    -4 5 4
    -3 5 4
    -2 5 4
    -1 5 4
    0 5 4
    1 5 4
    2 5 4
    3 5 4
    4 5 4
    -5 6 4
    -4 6 4
    -3 6 4
    -2 6 4
    -1 6 4
    0 6 4
    1 6 4
    2 6 4
    3 6 4
    4 6 4
    -4 7 4
    -3 7 4
    -2 7 4
    -1 7 4
    0 7 4
    1 7 4
    2 7 4
    3 7 4
    4 7 4
    -4 8 4
    -3 8 4
    -2 8 4
    -1 8 4
    0 8 4
    1 8 4
    2 8 4
    3 8 4
    4 8 4
    -4 9 4
    -3 9 4
    -2 9 4
    -1 9 4
    0 9 4
    1 9 4
    2 9 4
    3 9 4
    4 9 4
    -4 10 4
    -3 10 4
    -2 10 4
    -1 10 4
    0 10 4
    1 10 4
    2 10 4
    3 10 4
    4 10 4
    -4 11 4
    -3 11 4
    -2 11 4
    -1 11 4
    0 11 4
    1 11 4
    2 11 4
    3 11 4
    4 11 4
    -4 12 4
    -3 12 4
    -2 12 4
    -1 12 4
    0 12 4
    1 12 4
    2 12 4
    3 12 4
    -3 13 4
    -2 13 4
    -1 13 4
    0 13 4
    1 13 4
    2 13 4
    3 13 4
    -3 14 4
    -2 14 4
    -1 14 4
    0 14 4
    1 14 4
    2 14 4
    3 14 4
    -3 15 4
    -2 15 4
    -1 15 4
    0 15 4
    1 15 4
    2 15 4
    -2 16 4
    -1 16 4
    0 16 4
    1 16 4
    2 16 4
    -1 17 4
    0 17 4
    1 17 4
    0 18 4
    -5 0 5
    -3 0 5
    -1 0 5
    1 0 5
    3 0 5
    5 0 5
    -5 1 5
    -4 1 5
    -3 1 5
    -2 1 5
    -1 1 5
    0 1 5
    1 1 5
    2 1 5
    3 1 5
    4 1 5
    5 1 5
    -5 2 5
    -4 2 5
    -3 2 5
    -2 2 5
    -1 2 5
    0 2 5
    1 2 5
    2 2 5
    3 2 5
    4 2 5
    5 2 5
    -5 3 5
    -4 3 5
    -3 3 5
    -2 3 5
    -1 3 5
    0 3 5
    1 3 5
    2 3 5
    3 3 5
    4 3 5
    -5 4 5
    -4 4 5
    -3 4 5
    -2 4 5
    -1 4 5
    0 4 5
    1 4 5
    2 4 5
    3 4 5
    4 4 5
    -5 5 5
    -4 5 5
    -3 5 5
    -2 5 5
    -1 5 5
    0 5 5
    1 5 5
    2 5 5
    3 5 5
    4 5 5
    -5 6 5
    -4 6 5
    -3 6 5
    -2 6 5
    -1 6 5
    0 6 5
    1 6 5
    2 6 5
    3 6 5
    4 6 5
    -4 7 5
    -3 7 5
    -2 7 5
    -1 7 5
    0 7 5
    1 7 5
    2 7 5
    3 7 5
    4 7 5
    -4 8 5
    -3 8 5
    -2 8 5
    -1 8 5
    0 8 5
    1 8 5
    2 8 5
    3 8 5
    4 8 5
    -4 9 5
    -3 9 5
    -2 9 5
    -1 9 5
    0 9 5
    1 9 5
    2 9 5
    3 9 5
    4 9 5
    -4 10 5
    -3 10 5
    -2 10 5
    -1 10 5
    0 10 5
    1 10 5
    2 10 5
    3 10 5
    4 10 5
    -4 11 5
    -3 11 5
    -2 11 5
    -1 11 5
    0 11 5
    1 11 5
    2 11 5
    3 11 5
    -4 12 5
    -3 12 5
    -2 12 5
    -1 12 5
    0 12 5
    1 12 5
    2 12 5
    3 12 5
    -3 13 5
    -2 13 5
    -1 13 5
    0 13 5
    1 13 5
    2 13 5
    3 13 5
    -3 14 5
    -2 14 5
    -1 14 5
    0 14 5
    1 14 5
    2 14 5
    3 14 5
    -3 15 5
    -2 15 5
    -1 15 5
    0 15 5
    1 15 5
    2 15 5
    -2 16 5
    -1 16 5
    0 16 5
    1 16 5
    2 16 5
    -1 17 5
    0 17 5
    1 17 5
    -4 0 6
    -2 0 6
    0 0 6
    2 0 6
    4 0 6
    -5 1 6
    -4 1 6
    -3 1 6
    -2 1 6
    -1 1 6
    0 1 6
    1 1 6
    2 1 6
    3 1 6
    4 1 6
    -5 2 6
    -4 2 6
    -3 2 6
    -2 2 6
    -1 2 6
    0 2 6
    1 2 6
    2 2 6
    3 2 6
    4 2 6
    -5 3 6
    -4 3 6
    -3 3 6
    -2 3 6
    -1 3 6
    0 3 6
    1 3 6
    2 3 6
    3 3 6
    4 3 6
    -5 4 6
    -4 4 6
    -3 4 6
    -2 4 6
    -1 4 6
    0 4 6
    1 4 6
    2 4 6
    3 4 6
    4 4 6
    -5 5 6
    -4 5 6
    -3 5 6
    -2 5 6
    -1 5 6
    0 5 6
    1 5 6
    2 5 6
    3 5 6
    4 5 6
    -5 6 6
    -4 6 6
    -3 6 6
    -2 6 6
    -1 6 6
    0 6 6
    1 6 6
    2 6 6
    3 6 6
    4 6 6
    -4 7 6
    -3 7 6
    -2 7 6
    -1 7 6
    0 7 6
    1 7 6
    2 7 6
    3 7 6
    4 7 6
    -4 8 6
    -3 8 6
    -2 8 6
    -1 8 6
    0 8 6
    1 8 6
    2 8 6
    3 8 6
    4 8 6
    -4 9 6
    -3 9 6
    -2 9 6
    -1 9 6
    0 9 6
    1 9 6
    2 9 6
    3 9 6
    4 9 6
    -4 10 6
    -3 10 6
    -2 10 6
    -1 10 6
    0 10 6
    1 10 6
    2 10 6
    3 10 6
    4 10 6
    -4 11 6
    -3 11 6
    -2 11 6
    -1 11 6
    0 11 6
    1 11 6
    2 11 6
    3 11 6
    -3 12 6
    -2 12 6
    -1 12 6
    0 12 6
    1 12 6
    2 12 6
    3 12 6
    -3 13 6
    -2 13 6
    -1 13 6
    0 13 6
    1 13 6
    2 13 6
    3 13 6
    -3 14 6
    -2 14 6
    -1 14 6
    0 14 6
    1 14 6
    2 14 6
    -2 15 6
    -1 15 6
    0 15 6
    1 15 6
    2 15 6
    -2 16 6
    -1 16 6
    0 16 6
    1 16 6
    -1 17 6
    0 17 6
    1 17 6
    -5 0 7
    -3 0 7
    -1 0 7
    1 0 7
    3 0 7
    -5 1 7
    -4 1 7
    -3 1 7
    -2 1 7
    -1 1 7
    0 1 7
    1 1 7
    2 1 7
    3 1 7
    4 1 7
    -5 2 7
    -4 2 7
    -3 2 7
    -2 2 7
    -1 2 7
    0 2 7
    1 2 7
    2 2 7
    3 2 7
    4 2 7
    -5 3 7
    -4 3 7
    -3 3 7
    -2 3 7
    -1 3 7
    0 3 7
    1 3 7
    2 3 7
    3 3 7
    4 3 7
    -5 4 7
    -4 4 7
    -3 4 7
    -2 4 7
    -1 4 7
    0 4 7
    1 4 7
    2 4 7
    3 4 7
    4 4 7
    -5 5 7
    -4 5 7
    -3 5 7
    -2 5 7
    -1 5 7
    0 5 7
    1 5 7
    2 5 7
    3 5 7
    4 5 7
    -4 6 7
    -3 6 7
    -2 6 7
    -1 6 7
    0 6 7
    1 6 7
    2 6 7
    3 6 7
    4 6 7
    -4 7 7
    -3 7 7
    -2 7 7
    -1 7 7
    0 7 7
    1 7 7
    2 7 7
    3 7 7
    4 7 7
    -4 8 7
    -3 8 7
    -2 8 7
    -1 8 7
    0 8 7
    1 8 7
    2 8 7
    3 8 7
    4 8 7
    -4 9 7
    -3 9 7
    -2 9 7
    -1 9 7
    0 9 7
    1 9 7
    2 9 7
    3 9 7
    4 9 7
    -4 10 7
    -3 10 7
    -2 10 7
    -1 10 7
    0 10 7
    1 10 7
    2 10 7
    3 10 7
    -4 11 7
    -3 11 7
    -2 11 7
    -1 11 7
    0 11 7
    1 11 7
    2 11 7
    3 11 7
    -3 12 7
    -2 12 7
    -1 12 7
    0 12 7
    1 12 7
    2 12 7
    3 12 7
    -3 13 7
    -2 13 7
    -1 13 7
    0 13 7
    1 13 7
    2 13 7
    3 13 7
    -3 14 7
    -2 14 7
    -1 14 7
    0 14 7
    1 14 7
    2 14 7
    -2 15 7
    -1 15 7
    0 15 7
    1 15 7
    2 15 7
    -2 16 7
    -1 16 7
    0 16 7
    1 16 7
    -1 17 7
    0 17 7
    -4 0 8
    -2 0 8
    0 0 8
    2 0 8
    4 0 8
    -5 1 8
    -4 1 8
    -3 1 8
    -2 1 8
    -1 1 8
    0 1 8
    1 1 8
    2 1 8
    3 1 8
    4 1 8
    -5 2 8
    -4 2 8
    -3 2 8
    -2 2 8
    -1 2 8
    0 2 8
    1 2 8
    2 2 8
    3 2 8
    4 2 8
    -5 3 8
    -4 3 8
    -3 3 8
    -2 3 8
    -1 3 8
    0 3 8
    1 3 8
    2 3 8
    3 3 8
    4 3 8
    -5 4 8
    -4 4 8
    -3 4 8
    -2 4 8
    -1 4 8
    0 4 8
    1 4 8
    2 4 8
    3 4 8
    4 4 8
    -4 5 8
    -3 5 8
    -2 5 8
    -1 5 8
    0 5 8
    1 5 8
    2 5 8
    3 5 8
    4 5 8
    -4 6 8
    -3 6 8
    -2 6 8
    -1 6 8
    0 6 8
    1 6 8
    2 6 8
    3 6 8
    4 6 8
    -4 7 8
    -3 7 8
    -2 7 8
    -1 7 8
    0 7 8
    1 7 8
    2 7 8
    3 7 8
    4 7 8
    -4 8 8
    -3 8 8
    -2 8 8
    -1 8 8
    0 8 8
    1 8 8
    2 8 8
    3 8 8
    4 8 8
    -4 9 8
    -3 9 8
    -2 9 8
    -1 9 8
    0 9 8
    1 9 8
    2 9 8
    3 9 8
    -4 10 8
    -3 10 8
    -2 10 8
    -1 10 8
    0 10 8
    1 10 8
    2 10 8
    3 10 8
    -3 11 8
    -2 11 8
    -1 11 8
    0 11 8
    1 11 8
    2 11 8
    3 11 8
    -3 12 8
    -2 12 8
    -1 12 8
    0 12 8
    1 12 8
    2 12 8
    3 12 8
    -3 13 8
    -2 13 8
    -1 13 8
    0 13 8
    1 13 8
    2 13 8
    -3 14 8
    -2 14 8
    -1 14 8
    0 14 8
    1 14 8
    2 14 8
    -2 15 8
    -1 15 8
    0 15 8
    1 15 8
    -1 16 8
    0 16 8
    1 16 8
    -5 0 9
    -3 0 9
    -1 0 9
    1 0 9
    3 0 9
    -5 1 9
    -4 1 9
    -3 1 9
    -2 1 9
    -1 1 9
    0 1 9
    1 1 9
    2 1 9
    3 1 9
    4 1 9
    -5 2 9
    -4 2 9
    -3 2 9
    -2 2 9
    -1 2 9
    0 2 9
    1 2 9
    2 2 9
    3 2 9
    4 2 9
    -5 3 9
    -4 3 9
    -3 3 9
    -2 3 9
    -1 3 9
    0 3 9
    1 3 9
    2 3 9
    3 3 9
    4 3 9
    -4 4 9
    -3 4 9
    -2 4 9
    -1 4 9
    0 4 9
    1 4 9
    2 4 9
    3 4 9
    4 4 9
    -4 5 9
    -3 5 9
    -2 5 9
    -1 5 9
    0 5 9
    1 5 9
    2 5 9
    3 5 9
    4 5 9
    -4 6 9
    -3 6 9
    -2 6 9
    -1 6 9
    0 6 9
    1 6 9
    2 6 9
    3 6 9
    4 6 9
    -4 7 9
    -3 7 9
    -2 7 9
    -1 7 9
    0 7 9
    1 7 9
    2 7 9
    3 7 9
    4 7 9
    -4 8 9
    -3 8 9
    -2 8 9
    -1 8 9
    0 8 9
    1 8 9
    2 8 9
    3 8 9
    -4 9 9
    -3 9 9
    -2 9 9
    -1 9 9
    0 9 9
    1 9 9
    2 9 9
    3 9 9
    -4 10 9
    -3 10 9
    -2 10 9
    -1 10 9
    0 10 9
    1 10 9
    2 10 9
    3 10 9
    -3 11 9
    -2 11 9
    -1 11 9
    0 11 9
    1 11 9
    2 11 9
    3 11 9
    -3 12 9
    -2 12 9
    -1 12 9
    0 12 9
    1 12 9
    2 12 9
    3 12 9
    -3 13 9
    -2 13 9
    -1 13 9
    0 13 9
    1 13 9
    2 13 9
    -2 14 9
    -1 14 9
    0 14 9
    1 14 9
    2 14 9
    -2 15 9
    -1 15 9
    0 15 9
    1 15 9
    -1 16 9
    0 16 9
    -4 0 10
    -2 0 10
    0 0 10
    2 0 10
    4 0 10
    -4 1 10
    -3 1 10
    -2 1 10
    -1 1 10
    0 1 10
    1 1 10
    2 1 10
    3 1 10
    4 1 10
    -4 2 10
    -3 2 10
    -2 2 10
    -1 2 10
    0 2 10
    1 2 10
    2 2 10
    3 2 10
    4 2 10
    -4 3 10
    -3 3 10
    -2 3 10
    -1 3 10
    0 3 10
    1 3 10
    2 3 10
    3 3 10
    4 3 10
    -4 4 10
    -3 4 10
    -2 4 10
    -1 4 10
    0 4 10
    1 4 10
    2 4 10
    3 4 10
    4 4 10
    -4 5 10
    -3 5 10
    -2 5 10
    -1 5 10
    0 5 10
    1 5 10
    2 5 10
    3 5 10
    4 5 10
    -4 6 10
    -3 6 10
    -2 6 10
    -1 6 10
    0 6 10
    1 6 10
    2 6 10
    3 6 10
    4 6 10
    -4 7 10
    -3 7 10
    -2 7 10
    -1 7 10
    0 7 10
    1 7 10
    2 7 10
    3 7 10
    -4 8 10
    -3 8 10
    -2 8 10
    -1 8 10
    0 8 10
    1 8 10
    2 8 10
    3 8 10
    -4 9 10
    -3 9 10
    -2 9 10
    -1 9 10
    0 9 10
    1 9 10
    2 9 10
    3 9 10
    -3 10 10
    -2 10 10
    -1 10 10
    0 10 10
    1 10 10
    2 10 10
    3 10 10
    -3 11 10
    -2 11 10
    -1 11 10
    0 11 10
    1 11 10
    2 11 10
    3 11 10
    -3 12 10
    -2 12 10
    -1 12 10
    0 12 10
    1 12 10
    2 12 10
    -3 13 10
    -2 13 10
    -1 13 10
    0 13 10
    1 13 10
    2 13 10
    -2 14 10
    -1 14 10
    0 14 10
    1 14 10
    -1 15 10
    0 15 10
    1 15 10
    -3 0 11
    -1 0 11
    1 0 11
    3 0 11
    -4 1 11
    -3 1 11
    -2 1 11
    -1 1 11
    0 1 11
    1 1 11
    2 1 11
    3 1 11
    4 1 11
    -4 2 11
    -3 2 11
    -2 2 11
    -1 2 11
    0 2 11
    1 2 11
    2 2 11
    3 2 11
    4 2 11
    -4 3 11
    -3 3 11
    -2 3 11
    -1 3 11
    0 3 11
    1 3 11
    2 3 11
    3 3 11
    4 3 11
    -4 4 11
    -3 4 11
    -2 4 11
    -1 4 11
    0 4 11
    1 4 11
    2 4 11
    3 4 11
    4 4 11
    -4 5 11
    -3 5 11
    -2 5 11
    -1 5 11
    0 5 11
    1 5 11
    2 5 11
    3 5 11
    -4 6 11
    -3 6 11
    -2 6 11
    -1 6 11
    0 6 11
    1 6 11
    2 6 11
    3 6 11
    -4 7 11
    -3 7 11
    -2 7 11
    -1 7 11
    0 7 11
    1 7 11
    2 7 11
    3 7 11
    -4 8 11
    -3 8 11
    -2 8 11
    -1 8 11
    0 8 11
    1 8 11
    2 8 11
    3 8 11
    -3 9 11
    -2 9 11
    -1 9 11
    0 9 11
    1 9 11
    2 9 11
    3 9 11
    -3 10 11
    -2 10 11
    -1 10 11
    0 10 11
    1 10 11
    2 10 11
    3 10 11
    -3 11 11
    -2 11 11
    -1 11 11
    0 11 11
    1 11 11
    2 11 11
    -3 12 11
    -2 12 11
    -1 12 11
    0 12 11
    1 12 11
    2 12 11
    -2 13 11
    -1 13 11
    0 13 11
    1 13 11
    2 13 11
    -2 14 11
    -1 14 11
    0 14 11
    1 14 11
    -1 15 11
    0 15 11
    -4 0 12
    -2 0 12
    0 0 12
    2 0 12
    -4 1 12
    -3 1 12
    -2 1 12
    -1 1 12
    0 1 12
    1 1 12
    2 1 12
    3 1 12
    -4 2 12
    -3 2 12
    -2 2 12
    -1 2 12
    0 2 12
    1 2 12
    2 2 12
    3 2 12
    -4 3 12
    -3 3 12
    -2 3 12
    -1 3 12
    0 3 12
    1 3 12
    2 3 12
    3 3 12
    -4 4 12
    -3 4 12
    -2 4 12
    -1 4 12
    0 4 12
    1 4 12
    2 4 12
    3 4 12
    -4 5 12
    -3 5 12
    -2 5 12
    -1 5 12
    0 5 12
    1 5 12
    2 5 12
    3 5 12
    -4 6 12
    -3 6 12
    -2 6 12
    -1 6 12
    0 6 12
    1 6 12
    2 6 12
    3 6 12
    -4 7 12
    -3 7 12
    -2 7 12
    -1 7 12
    0 7 12
    1 7 12
    2 7 12
    3 7 12
    -3 8 12
    -2 8 12
    -1 8 12
    0 8 12
    1 8 12
    2 8 12
    3 8 12
    -3 9 12
    -2 9 12
    -1 9 12
    0 9 12
    1 9 12
    2 9 12
    3 9 12
    -3 10 12
    -2 10 12
    -1 10 12
    0 10 12
    1 10 12
    2 10 12
    -3 11 12
    -2 11 12
    -1 11 12
    0 11 12
    1 11 12
    2 11 12
    -2 12 12
    -1 12 12
    0 12 12
    1 12 12
    2 12 12
    -2 13 12
    -1 13 12
    0 13 12
    1 13 12
    -1 14 12
    0 14 12
    -3 0 13
    -1 0 13
    1 0 13
    3 0 13
    -4 1 13
    -3 1 13
    -2 1 13
    -1 1 13
    0 1 13
    1 1 13
    2 1 13
    3 1 13
    -4 2 13
    -3 2 13
    -2 2 13
    -1 2 13
    0 2 13
    1 2 13
    2 2 13
    3 2 13
    -4 3 13
    -3 3 13
    -2 3 13
    -1 3 13
    0 3 13
    1 3 13
    2 3 13
    3 3 13
    -4 4 13
    -3 4 13
    -2 4 13
    -1 4 13
    0 4 13
    1 4 13
    2 4 13
    3 4 13
    -4 5 13
    -3 5 13
    -2 5 13
    -1 5 13
    0 5 13
    1 5 13
    2 5 13
    3 5 13
    -4 6 13
    -3 6 13
    -2 6 13
    -1 6 13
    0 6 13
    1 6 13
    2 6 13
    3 6 13
    -3 7 13
    -2 7 13
    -1 7 13
    0 7 13
    1 7 13
    2 7 13
    3 7 13
    -3 8 13
    -2 8 13
    -1 8 13
    0 8 13
    1 8 13
    2 8 13
    -3 9 13
    -2 9 13
    -1 9 13
    0 9 13
    1 9 13
    2 9 13
    -3 10 13
    -2 10 13
    -1 10 13
    0 10 13
    1 10 13
    2 10 13
    -2 11 13
    -1 11 13
    0 11 13
    1 11 13
    2 11 13
    -2 12 13
    -1 12 13
    0 12 13
    1 12 13
    -2 13 13
    -1 13 13
    0 13 13
    1 13 13
    0 14 13
    -4 0 14
    -2 0 14
    0 0 14
    2 0 14
    -4 1 14
    -3 1 14
    -2 1 14
    -1 1 14
    0 1 14
    1 1 14
    2 1 14
    3 1 14
    -4 2 14
    -3 2 14
    -2 2 14
    -1 2 14
    0 2 14
    1 2 14
    2 2 14
    3 2 14
    -4 3 14
    -3 3 14
    -2 3 14
    -1 3 14
    0 3 14
    1 3 14
    2 3 14
    3 3 14
    -4 4 14
    -3 4 14
    -2 4 14
    -1 4 14
    0 4 14
    1 4 14
    2 4 14
    3 4 14
    -3 5 14
    -2 5 14
    -1 5 14
    0 5 14
    1 5 14
    2 5 14
    3 5 14
    -3 6 14
    -2 6 14
    -1 6 14
    0 6 14
    1 6 14
    2 6 14
    3 6 14
    -3 7 14
    -2 7 14
    -1 7 14
    0 7 14
    1 7 14
    2 7 14
    -3 8 14
    -2 8 14
    -1 8 14
    0 8 14
    1 8 14
    2 8 14
    -3 9 14
    -2 9 14
    -1 9 14
    0 9 14
    1 9 14
    2 9 14
    -2 10 14
    -1 10 14
    0 10 14
    1 10 14
    2 10 14
    -2 11 14
    -1 11 14
    0 11 14
    1 11 14
    -2 12 14
    -1 12 14
    0 12 14
    1 12 14
    -1 13 14
    0 13 14
    -3 0 15
    -1 0 15
    1 0 15
    3 0 15
    -3 1 15
    -2 1 15
    -1 1 15
    0 1 15
    1 1 15
    2 1 15
    3 1 15
    -3 2 15
    -2 2 15
    -1 2 15
    0 2 15
    1 2 15
    2 2 15
    3 2 15
    -3 3 15
    -2 3 15
    -1 3 15
    0 3 15
    1 3 15
    2 3 15
    3 3 15
    -3 4 15
    -2 4 15
    -1 4 15
    0 4 15
    1 4 15
    2 4 15
    -3 5 15
    -2 5 15
    -1 5 15
    0 5 15
    1 5 15
    2 5 15
    -3 6 15
    -2 6 15
    -1 6 15
    0 6 15
    1 6 15
    2 6 15
    -3 7 15
    -2 7 15
    -1 7 15
    0 7 15
    1 7 15
    2 7 15
    -3 8 15
    -2 8 15
    -1 8 15
    0 8 15
    1 8 15
    2 8 15
    -2 9 15
    -1 9 15
    0 9 15
    1 9 15
    2 9 15
    -2 10 15
    -1 10 15
    0 10 15
    1 10 15
    -2 11 15
    -1 11 15
    0 11 15
    1 11 15
    -1 12 15
    0 12 15
    -2 0 16
    0 0 16
    2 0 16
    -3 1 16
    -2 1 16
    -1 1 16
    0 1 16
    1 1 16
    2 1 16
    -3 2 16
    -2 2 16
    -1 2 16
    0 2 16
    1 2 16
    2 2 16
    -3 3 16
    -2 3 16
    -1 3 16
    0 3 16
    1 3 16
    2 3 16
    -3 4 16
    -2 4 16
    -1 4 16
    0 4 16
    1 4 16
    2 4 16
    -3 5 16
    -2 5 16
    -1 5 16
    0 5 16
    1 5 16
    2 5 16
    -3 6 16
    -2 6 16
    -1 6 16
    0 6 16
    1 6 16
    2 6 16
    -3 7 16
    -2 7 16
    -1 7 16
    0 7 16
    1 7 16
    2 7 16
    -2 8 16
    -1 8 16
    0 8 16
    1 8 16
    -2 9 16
    -1 9 16
    0 9 16
    1 9 16
    -1 10 16
    0 10 16
    -1 11 16
    0 11 16
    -3 0 17
    -1 0 17
    1 0 17
    -3 1 17
    -2 1 17
    -1 1 17
    0 1 17
    1 1 17
    2 1 17
    -3 2 17
    -2 2 17
    -1 2 17
    0 2 17
    1 2 17
    2 2 17
    -3 3 17
    -2 3 17
    -1 3 17
    0 3 17
    1 3 17
    2 3 17
    -3 4 17
    -2 4 17
    -1 4 17
    0 4 17
    1 4 17
    2 4 17
    -3 5 17
    -2 5 17
    -1 5 17
    0 5 17
    1 5 17
    -2 6 17
    -1 6 17
    0 6 17
    1 6 17
    -2 7 17
    -1 7 17
    0 7 17
    1 7 17
    -2 8 17
    -1 8 17
    0 8 17
    1 8 17
    -1 9 17
    0 9 17
    -2 0 18
    0 0 18
    -2 1 18
    -1 1 18
    0 1 18
    1 1 18
    -2 2 18
    -1 2 18
    0 2 18
    1 2 18
    -2 3 18
    -1 3 18
    0 3 18
    1 3 18
    -2 4 18
    -1 4 18
    0 4 18
    1 4 18
    -2 5 18
    -1 5 18
    0 5 18
    1 5 18
    -2 6 18
    -1 6 18
    0 6 18
    1 6 18
    -1 7 18
    0 7 18
    0 8 18
    -1 0 19
    1 0 19
    -2 1 19
    -1 1 19
    0 1 19
    1 1 19
    -2 2 19
    -1 2 19
    0 2 19
    1 2 19
    -2 3 19
    -1 3 19
    0 3 19
    -1 4 19
    0 4 19
    -1 5 19
    0 5 19
_refine_special_details
;
The refinement was carried out against all reflections. The conventional
<i>R</i>-factor is always based on <i>F</i>. The goodness of fit as well as
the weighted <i>R</i>-factor are based on <i>F</i> and <i>F</i>^2^ for
refinement carried out on <i>F</i> and <i>F</i>^2^, respectively. The
threshold expression is used only for calculating <i>R</i>-factors etc. and it
is not relevant to the choice of reflections for refinement.
The program used for refinement, Jana2006, uses the weighting scheme based on
the experimental expectations, see _refine_ls_weighting_details, that does not
force <i>S</i> to be one. Therefore the values of <i>S</i> are usually larger
than the ones from the SHELX program.
;
_reflns_number_total     2096
_reflns_number_gt     1718
_reflns_threshold_expression     I>3\s(I)
_refine_ls_structure_factor_coef     Fsqd
_refine_ls_R_factor_all     0.0440
_refine_ls_R_factor_gt     0.0380
_refine_ls_wR_factor_gt     0.1079
_refine_ls_wR_factor_ref     0.1096
_refine_ls_goodness_of_fit_ref     2.09
_refine_ls_restrained_S_all     ?
_refine_ls_number_reflns     2096
_refine_ls_number_parameters     163
_refine_ls_number_restraints     0
_refine_ls_number_constraints     72
_refine_ls_hydrogen_treatment     constr
_refine_ls_weighting_scheme     sigma
_refine_ls_weighting_details     'w = 1/[\s^2^(I)+0.0016I^2^]'
_refine_ls_shift/su_max     0.0011
_refine_ls_shift/su_mean     0.0001
_refine_diff_density_max     0.40
_refine_diff_density_min     -0.20
_refine_ls_extinction_method     'none'
_refine_ls_extinction_coef     ?
_refine_ls_abs_structure_details     ?
_refine_ls_abs_structure_Flack     ?
_refine_ls_abs_structure_Rogers     ?
loop_
    _atom_type_symbol
    _atom_type_scat_dispersion_real
    _atom_type_scat_dispersion_imag
    _atom_type_scat_source
    C 0.018 0.009 'International Tables Vol C tables 4.2.6.8 and 6.1.1.1'
    H 0.000 0.000 'International Tables Vol C tables 4.2.6.8 and 6.1.1.1'
    N 0.031 0.018 'International Tables Vol C tables 4.2.6.8 and 6.1.1.1'
    O 0.049 0.032 'International Tables Vol C tables 4.2.6.8 and 6.1.1.1'
    S 0.333 0.557 'International Tables Vol C tables 4.2.6.8 and 6.1.1.1'
_computing_data_collection     '<i>CrysAlis CCD</i> (Oxford Diffraction, 2009)'
_computing_cell_refinement     '<i>CrysAlis RED</i> (Oxford Diffraction, 2009)'
_computing_data_reduction     '<i>CrysAlis RED</i> (Oxford Diffraction, 2009)'
_computing_structure_solution     'SIR2002 (Burla <i>et al.</i>,  2003)'
_computing_structure_refinement
                                'JANA2006 (Pet\<r\'i\<cek <i>et al.</i>,  2006)'
_computing_molecular_graphics     'DIAMOND (Brandenburg & Putz, 2005)'
_computing_publication_material
                                'JANA2006 (Pet\<r\'i\<cek <i>et al.</i>,  2006)'
loop_
    _atom_site_type_symbol
    _atom_site_label
    _atom_site_fract_x
    _atom_site_fract_y
    _atom_site_fract_z
    _atom_site_U_iso_or_equiv
    _atom_site_adp_type
    _atom_site_calc_flag
    _atom_site_refinement_flags
    _atom_site_occupancy
    _atom_site_disorder_assembly
    _atom_site_disorder_group
    S S1 0.66272(9) 0.13029(3) 0.10850(3) 0.01931(18) Uani d . 1 . .
    O O1 0.2405(3) -0.07593(7) 0.17048(7) 0.0188(4) Uani d . 1 . .
    O O2 0.2199(3) 0.33197(7) 0.16433(7) 0.0195(4) Uani d . 1 . .
    N N1 0.3657(3) 0.06085(9) 0.21698(8) 0.0149(5) Uani d . 1 . .
    N N2 0.3556(3) 0.19758(9) 0.21569(8) 0.0145(5) Uani d . 1 . .
    C C1 0.4612(4) 0.12960(10) 0.18039(10) 0.0155(5) Uani d . 1 . .
    C C2 0.1990(4) 0.08518(11) 0.27371(10) 0.0146(5) Uani d . 1 . .
    C C3 0.1912(4) 0.17210(11) 0.27292(10) 0.0139(5) Uani d . 1 . .
    C C4 0.0581(4) 0.03918(11) 0.32458(10) 0.0177(6) Uani d . 1 . .
    C C5 -0.0933(4) 0.08446(12) 0.37497(11) 0.0208(6) Uani d . 1 . .
    C C6 -0.0995(4) 0.17090(12) 0.37354(11) 0.0206(6) Uani d . 1 . .
    C C7 0.0434(4) 0.21684(11) 0.32276(10) 0.0175(6) Uani d . 1 . .
    C C8 0.4585(4) -0.02431(11) 0.20549(11) 0.0176(6) Uani d . 1 . .
    C C9 0.1567(4) -0.05799(11) 0.09047(10) 0.0184(6) Uani d . 1 . .
    C C10 -0.0375(4) -0.12746(11) 0.05950(11) 0.0226(6) Uani d . 1 . .
    C C11 0.4382(4) 0.28343(10) 0.20354(11) 0.0175(6) Uani d . 1 . .
    C C12 0.1586(4) 0.31173(12) 0.08429(10) 0.0202(6) Uani d . 1 . .
    C C13 -0.0308(4) 0.37927(12) 0.04732(12) 0.0271(7) Uani d . 1 . .
    H H4 0.063937 -0.020541 0.325288 0.0212 Uiso d . 1 . .
    H H5 -0.194831 0.055195 0.411191 0.0249 Uiso d . 1 . .
    H H6 -0.206135 0.199806 0.408844 0.0247 Uiso d . 1 . .
    H H7 0.039587 0.276581 0.322332 0.021 Uiso d . 1 . .
    H H8a 0.615369 -0.023937 0.175068 0.0211 Uiso d . 1 . .
    H H8b 0.53383 -0.047767 0.254005 0.0211 Uiso d . 1 . .
    H H9a 0.322743 -0.056905 0.063475 0.0221 Uiso d . 1 . .
    H H9b 0.054516 -0.006229 0.085929 0.0221 Uiso d . 1 . .
    H H10a -0.113617 -0.114992 0.007583 0.0271 Uiso d . 1 . .
    H H10b 0.068439 -0.178548 0.060477 0.0271 Uiso d . 1 . .
    H H10c -0.191054 -0.133156 0.090688 0.0271 Uiso d . 1 . .
    H H11a 0.50122 0.308783 0.252159 0.021 Uiso d . 1 . .
    H H11b 0.602547 0.284351 0.17585 0.021 Uiso d . 1 . .
    H H12a 0.060143 0.259395 0.079039 0.0242 Uiso d . 1 . .
    H H12b 0.333216 0.31009 0.061016 0.0242 Uiso d . 1 . .
    H H13a -0.091255 0.364675 -0.005165 0.0325 Uiso d . 1 . .
    H H13b -0.194805 0.385461 0.07462 0.0325 Uiso d . 1 . .
    H H13c 0.07297 0.430762 0.048906 0.0325 Uiso d . 1 . .
loop_
    _atom_site_aniso_label
    _atom_site_aniso_U_11
    _atom_site_aniso_U_22
    _atom_site_aniso_U_33
    _atom_site_aniso_U_12
    _atom_site_aniso_U_13
    _atom_site_aniso_U_23
    _atom_site_aniso_type_symbol
    S1 0.0197(3) 0.0185(3) 0.0207(3) -0.00013(18) 0.0067(2) -0.00118(18) S
    O1 0.0274(7) 0.0112(6) 0.0176(7) -0.0036(5) 0.0012(5) -0.0003(5) O
    O2 0.0273(8) 0.0129(7) 0.0181(7) 0.0033(5) 0.0022(6) 0.0001(5) O
    N1 0.0165(8) 0.0109(8) 0.0174(8) -0.0002(6) 0.0020(6) -0.0006(6) N
    N2 0.0164(8) 0.0103(7) 0.0169(8) 0.0000(6) 0.0025(6) -0.0016(6) N
    C1 0.0147(9) 0.0146(10) 0.0164(9) -0.0007(7) -0.0020(7) -0.0016(7) C
    C2 0.0136(9) 0.0145(9) 0.0155(9) 0.0008(7) 0.0003(7) -0.0027(7) C
    C3 0.0128(9) 0.0140(9) 0.0141(9) -0.0018(7) -0.0013(7) 0.0009(7) C
    C4 0.0194(10) 0.0124(10) 0.0205(10) -0.0012(7) -0.0008(8) 0.0005(7) C
    C5 0.0210(10) 0.0232(10) 0.0179(10) -0.0055(8) 0.0015(8) 0.0052(8) C
    C6 0.0211(10) 0.0212(10) 0.0201(10) 0.0027(8) 0.0051(8) -0.0025(8) C
    C7 0.0191(10) 0.0124(10) 0.0205(10) 0.0017(7) -0.0003(8) -0.0009(7) C
    C8 0.0203(10) 0.0106(9) 0.0215(10) 0.0029(7) 0.0006(8) -0.0028(7) C
    C9 0.0219(10) 0.0148(9) 0.0185(9) 0.0028(7) 0.0029(7) 0.0016(7) C
    C10 0.0255(11) 0.0201(11) 0.0216(10) 0.0000(8) 0.0003(8) -0.0013(8) C
    C11 0.0220(11) 0.0115(9) 0.0186(10) -0.0033(7) 0.0007(7) 0.0005(7) C
    C12 0.0244(11) 0.0182(10) 0.0181(10) -0.0043(8) 0.0026(8) -0.0014(7) C
    C13 0.0275(11) 0.0282(12) 0.0246(11) 0.0005(8) -0.0011(9) 0.0036(8) C
loop_
    _geom_bond_atom_site_label_1
    _geom_bond_atom_site_label_2
    _geom_bond_site_symmetry_1
    _geom_bond_site_symmetry_2
    _geom_bond_distance
    _geom_bond_publ_flag
    S1 C1 . . 1.6618(19) .
    O1 C8 . . 1.406(2) .
    O1 C9 . . 1.441(2) .
    O2 C11 . . 1.407(2) .
    O2 C12 . . 1.436(2) .
    N1 C1 . . 1.378(2) .
    N1 C2 . . 1.392(2) .
    N1 C8 . . 1.457(2) .
    N2 C1 . . 1.376(2) .
    N2 C3 . . 1.397(2) .
    N2 C11 . . 1.456(2) .
    C2 C3 . . 1.397(2) no
    C2 C4 . . 1.384(3) no
    C3 C7 . . 1.379(3) no
    C4 C5 . . 1.401(3) no
    C4 H4 . . 0.96 no
    C5 C6 . . 1.389(3) no
    C5 H5 . . 0.96 no
    C6 C7 . . 1.388(3) no
    C6 H6 . . 0.96 no
    C7 H7 . . 0.96 no
    C8 H8a . . 0.96 no
    C8 H8b . . 0.96 no
    C9 C10 . . 1.505(3) no
    C9 H9a . . 0.96 no
    C9 H9b . . 0.96 no
    C10 H10a . . 0.96 no
    C10 H10b . . 0.96 no
    C10 H10c . . 0.96 no
    C11 H11a . . 0.96 no
    C11 H11b . . 0.96 no
    C12 C13 . . 1.504(3) no
    C12 H12a . . 0.96 no
    C12 H12b . . 0.96 no
    C13 H13a . . 0.96 no
    C13 H13b . . 0.96 no
    C13 H13c . . 0.96 no
loop_
    _geom_angle_atom_site_label_1
    _geom_angle_atom_site_label_2
    _geom_angle_atom_site_label_3
    _geom_angle_site_symmetry_1
    _geom_angle_site_symmetry_2
    _geom_angle_site_symmetry_3
    _geom_angle
    _geom_angle_publ_flag
    C8 O1 C9 . . . 114.35(13) no
    C11 O2 C12 . . . 113.95(13) no
    C1 N1 C2 . . . 110.36(14) no
    C1 N1 C8 . . . 124.70(15) no
    C2 N1 C8 . . . 124.42(15) no
    C1 N2 C3 . . . 110.40(14) no
    C1 N2 C11 . . . 124.75(15) no
    C3 N2 C11 . . . 124.23(15) no
    S1 C1 N1 . . . 127.08(13) no
    S1 C1 N2 . . . 127.05(13) no
    N1 C1 N2 . . . 105.86(15) no
    N1 C2 C3 . . . 106.86(15) no
    N1 C2 C4 . . . 131.39(16) no
    C3 C2 C4 . . . 121.75(16) no
    N2 C3 C2 . . . 106.50(15) no
    N2 C3 C7 . . . 131.54(16) no
    C2 C3 C7 . . . 121.95(17) no
    C2 C4 C5 . . . 116.41(16) no
    C2 C4 H4 . . . 121.7924 no
    C5 C4 H4 . . . 121.793 no
    C4 C5 C6 . . . 121.26(18) no
    C4 C5 H5 . . . 119.3691 no
    C6 C5 H5 . . . 119.369 no
    C5 C6 C7 . . . 122.17(18) no
    C5 C6 H6 . . . 118.9156 no
    C7 C6 H6 . . . 118.916 no
    C3 C7 C6 . . . 116.46(17) no
    C3 C7 H7 . . . 121.7704 no
    C6 C7 H7 . . . 121.771 no
    O1 C8 N1 . . . 113.43(14) no
    O1 C8 H8a . . . 109.4721 no
    O1 C8 H8b . . . 109.4715 no
    N1 C8 H8a . . . 109.4706 no
    N1 C8 H8b . . . 109.4708 no
    H8a C8 H8b . . . 105.1992 no
    O1 C9 C10 . . . 106.89(14) no
    O1 C9 H9a . . . 109.4714 no
    O1 C9 H9b . . . 109.4714 no
    C10 C9 H9a . . . 109.4711 no
    C10 C9 H9b . . . 109.4713 no
    H9a C9 H9b . . . 111.9358 no
    C9 C10 H10a . . . 109.4709 no
    C9 C10 H10b . . . 109.4709 no
    C9 C10 H10c . . . 109.4713 no
    H10a C10 H10b . . . 109.4713 no
    H10a C10 H10c . . . 109.4718 no
    H10b C10 H10c . . . 109.4711 no
    O2 C11 N2 . . . 113.78(14) no
    O2 C11 H11a . . . 109.4713 no
    O2 C11 H11b . . . 109.4723 no
    N2 C11 H11a . . . 109.4702 no
    N2 C11 H11b . . . 109.4712 no
    H11a C11 H11b . . . 104.7886 no
    O2 C12 C13 . . . 107.50(15) no
    O2 C12 H12a . . . 109.4709 no
    O2 C12 H12b . . . 109.4714 no
    C13 C12 H12a . . . 109.4711 no
    C13 C12 H12b . . . 109.4711 no
    H12a C12 H12b . . . 111.3742 no
    C12 C13 H13a . . . 109.4719 no
    C12 C13 H13b . . . 109.4712 no
    C12 C13 H13c . . . 109.471 no
    H13a C13 H13b . . . 109.471 no
    H13a C13 H13c . . . 109.4706 no
    H13b C13 H13c . . . 109.4717 no
loop_
    _geom_hbond_atom_site_label_D
    _geom_hbond_atom_site_label_H
    _geom_hbond_atom_site_label_A
    _geom_hbond_site_symmetry_D
    _geom_hbond_site_symmetry_H
    _geom_hbond_site_symmetry_A
    _geom_hbond_distance_DH
    _geom_hbond_distance_HA
    _geom_hbond_distance_DA
    _geom_hbond_angle_DHA
    _geom_hbond_publ_flag
    C4 H4 O2 . . 2_545 0.95 2.57 3.489(2) 158.46 yes
    C7 H7 O1 . . 2_555 0.95 2.58 3.480(2) 155.41 yes
    C8 H8a S1 . . . 0.95 2.75 3.2180(19) 110.16 no
    C11 H11b S1 . . . 0.95 2.77 3.2166(19) 109.21 no
    C12 H12a S1 . . 1_455 0.96 2.88 3.7915(19) 158.58 yes
