# Supplementary material for: 1,3-Bis(ethoxy­meth­yl)-1H-benzimidazole-2(3H)-thione
Source: Acta Crystallogr Sect E Struct Rep Online. 2010 Apr 24;66(Pt 5):o1135–6. doi: 10.1107/S1600536810013036 (PMC2979012; doi:10.1107/S1600536810013036)
Supplement: Supplementary file 2 [file e-66-o1135-Isup2.hkl]

#
# h,k,l, Fc-squared, F-squared, sigma(F-squared) and status flag
#
data_I
_shelx_title                             '   '
_shelx_refln_list_cde                   4
_shelx_F_calc_maximum                    248.77
_exptl_crystal_F_000                     568
_reflns_d_resolution_high                0.8705

lp_
 _symmetry_equiv_pos_as_xyz
 'x, y, z'
 '-x+1/2, y+1/2, -z+1/2'
 '-x, -y, -z'
 'x+1/2, -y+1/2, z+1/2'

_cell_length_a                           4.7176(2)
_cell_length_b                           16.0664(6)
_cell_length_c                           17.5128(6)
_cell_angle_alpha                        90
_cell_angle_beta                         96.524(3)
_cell_angle_gamma                        90

_shelx_F_squared_multiplier              1.000

loop_
 _refln_index_h
 _refln_index_k
 _refln_index_l
 _refln_F_squared_calc
 _refln_F_squared_meas
 _refln_F_squared_sigma
   2   0   0       16.42       23.99      3.07 
   4   0   0      140.50      145.34      7.05 
   1   1   0      107.33      102.27      2.19 
   2   1   0      106.85       93.61      2.80 
   3   1   0      148.10      135.91      2.21 
   4   1   0      900.47      911.03      5.63 
   5   1   0       26.68       29.26      4.00 
   0   2   0       38.51       51.30      1.46 
   1   2   0     3932.74     4239.07     11.24 
   2   2   0        1.93        0.22      1.96 
   3   2   0      287.99      260.23      2.90 
   4   2   0       11.16       15.19      4.24 
   5   2   0      356.13      380.64      3.84 
   1   3   0       51.74       66.63      2.21 
   2   3   0        2.26        2.88      2.38 
   3   3   0     1249.52     1197.33      3.58 
   4   3   0      151.93      155.80      4.37 
   5   3   0      103.11      102.56      3.11 
   0   4   0     9712.15     9784.03     20.83 
   1   4   0       48.29       40.75      1.90 
   2   4   0     1178.15     1236.74      5.37 
   3   4   0       47.35       49.73      2.32 
   4   4   0       17.81       14.07      3.40 
   5   4   0        6.23        8.41      4.03 
   1   5   0      671.55      705.05      4.28 
   2   5   0     1752.28     1669.80      4.41 
   3   5   0      133.01      133.11      2.23 
   4   5   0     1606.28     1669.31      7.14 
   5   5   0        0.08        1.96      5.43 
   0   6   0      111.29       99.95      2.69 
   1   6   0      227.64      235.17      4.00 
   2   6   0        0.14        1.35      1.26 
   3   6   0        2.25        1.17      1.93 
   4   6   0        8.11        8.96      3.09 
   5   6   0      778.11      787.47      8.00 
   1   7   0     2087.77     2212.67      6.24 
   2   7   0      197.54      182.83      1.75 
   3   7   0       71.51       59.96      2.13 
   4   7   0      180.73      188.10      3.19 
   0   8   0     1217.81     1855.24     12.09 
   1   8   0      254.13      266.44      2.19 
   2   8   0     1338.55     1455.06      4.96 
   3   8   0       14.97       14.80      2.39 
   4   8   0       84.88       77.10      2.89 
   1   9   0       49.52       44.90      1.95 
   2   9   0     1461.07     1476.54      5.20 
   3   9   0      164.47      149.27      3.10 
   4   9   0        1.06        3.06      2.69 
   0  10   0       48.07       43.89      2.86 
   1  10   0       19.20       26.82      2.08 
   2  10   0       32.36       29.30      2.04 
   3  10   0       35.00       36.71      2.66 
   4  10   0        5.27        2.78      1.92 
   1  11   0      138.21      156.91      3.01 
   2  11   0      303.27      274.08      3.82 
   3  11   0      526.99      500.52      4.40 
   4  11   0       15.98       15.84      2.37 
   0  12   0      968.63     1073.36      8.10 
   1  12   0      160.38      147.11      3.17 
   2  12   0     1217.86     1332.61      7.81 
   3  12   0      110.14      103.61      3.34 
   4  12   0       75.00      105.45      5.23 
   1  13   0      450.14      416.44      5.33 
   2  13   0        9.31        3.67      2.75 
   3  13   0      225.28      219.27      3.65 
   0  14   0      302.55      340.42     10.15 
   1  14   0       17.82       19.77      2.85 
   2  14   0        6.28        3.43      2.61 
   3  14   0      308.69      291.92      3.36 
   1  15   0      579.64      510.06      4.56 
   2  15   0        8.30        7.83      2.32 
   3  15   0      569.25      542.16      4.32 
   0  16   0      620.69      715.13     11.42 
   1  16   0       44.71       40.24      3.01 
   2  16   0      147.21      152.45      2.65 
   1  17   0       49.28       45.25      2.66 
   0  18   0       68.90       85.01      4.88 
   1  18   0      320.09      329.41      6.67 
  -5   0   1      615.92      704.82      6.95 
  -3   0   1      341.05      413.11      4.30 
  -1   0   1     7977.61     8636.96     24.82 
   1   0   1    17572.75    18289.62     38.31 
   3   0   1      416.78      413.53      4.62 
   5   0   1      162.67      172.15      7.85 
  -5   1   1        7.32        4.98      3.21 
  -4   1   1      531.46      535.32      5.89 
  -3   1   1        1.14        2.84      2.06 
  -2   1   1      308.40      332.28      4.61 
  -1   1   1      215.60      178.17      2.82 
   0   1   1      782.37      755.31      3.33 
   1   1   1       25.42       23.72      1.85 
   2   1   1      320.90      301.16      4.05 
   3   1   1      180.50      181.89      2.21 
   4   1   1      149.00      154.26      3.32 
   5   1   1      146.36      144.90      4.13 
  -5   2   1        1.12        0.88      2.69 
  -4   2   1      723.47      755.72      4.87 
  -3   2   1        4.80        4.93      1.56 
  -2   2   1      638.89      646.85      5.72 
  -1   2   1       12.50       45.44      1.97 
   0   2   1     4870.83     5345.39     26.04 
   1   2   1        2.10       38.32      2.30 
   2   2   1     1155.12     1266.78      8.79 
   3   2   1        0.27        2.13      2.78 
   4   2   1      567.20      599.97      4.03 
   5   2   1        1.49       -2.82      4.05 
  -5   3   1      219.93      201.03      4.32 
  -4   3   1      144.12      138.13      4.32 
  -3   3   1       13.84        9.16      1.93 
  -2   3   1        2.24        3.52      2.30 
  -1   3   1     2126.12     1982.35      7.95 
   0   3   1      646.89      608.44      4.56 
   1   3   1     2085.54     2034.43     10.40 
   2   3   1       67.42       70.22      2.01 
   3   3   1      521.33      481.17      3.30 
   4   3   1        5.88        9.98      4.26 
   5   3   1       39.82       39.28      4.08 
  -5   4   1       26.02       24.49      2.65 
  -4   4   1        5.16       10.95      3.30 
  -3   4   1        3.68        4.89      2.15 
  -2   4   1       74.60       62.40      1.73 
  -1   4   1       21.50       17.04      1.64 
   0   4   1       26.20       28.91      1.54 
   1   4   1     1150.11     1157.89      6.20 
   2   4   1        7.98        8.22      1.29 
   3   4   1     4050.25     4351.48      7.06 
   4   4   1        8.97       14.42      3.86 
   5   4   1       29.44       21.43      4.67 
  -5   5   1      277.41      292.49      5.67 
  -4   5   1      929.78      987.75      5.26 
  -3   5   1      229.16      259.71      2.18 
  -2   5   1        6.76        8.20      1.38 
  -1   5   1     1208.95     1267.45      5.87 
   0   5   1     3460.03     3601.04     10.84 
   1   5   1      274.88      277.89      4.00 
   2   5   1     1208.03     1094.82      3.34 
   3   5   1      346.72      342.08      2.86 
   4   5   1      466.73      499.11      4.86 
   5   5   1      104.55      109.68      3.95 
  -5   6   1        3.87       19.08      3.12 
  -4   6   1      203.90      232.32      4.26 
  -3   6   1        5.83        5.16      1.45 
  -2   6   1     2962.19     2918.68      4.97 
  -1   6   1       85.94       73.07      1.87 
   0   6   1      583.49      629.64      5.02 
   1   6   1       24.53       28.06      2.14 
   2   6   1     1775.79     1880.12      4.50 
   3   6   1        0.13       -0.30      1.89 
   4   6   1      131.05      135.74      3.54 
   5   6   1        4.06       -2.35      4.96 
  -5   7   1      307.77      405.36     17.44 
  -4   7   1      688.77      716.58      4.87 
  -3   7   1       29.18       30.81      2.02 
  -2   7   1      775.88      810.82      2.93 
  -1   7   1        3.87        8.90      1.52 
   0   7   1     1051.17     1109.40      9.39 
   1   7   1     3010.86     2980.79      7.22 
   2   7   1        6.68        6.04      1.33 
   3   7   1       55.80       46.83      2.12 
   4   7   1      155.34      151.91      3.02 
  -4   8   1        0.02       -1.80      2.62 
  -3   8   1     1599.37     1634.55      5.67 
  -2   8   1        0.41        0.77      1.32 
  -1   8   1     4598.94     5359.46      7.98 
   0   8   1       29.91       43.92      2.80 
   1   8   1     5709.08     6481.64     10.77 
   2   8   1        8.81        7.85      1.53 
   3   8   1      469.51      448.85      3.26 
   4   8   1       42.75       44.13      3.16 
  -4   9   1        4.03        1.63      2.82 
  -3   9   1      746.22      694.16      3.95 
  -2   9   1      128.78      133.06      2.01 
  -1   9   1      440.58      436.52      3.09 
   0   9   1      202.70      239.33      2.58 
   1   9   1      765.47      743.78      4.27 
   2   9   1      618.65      589.15      3.56 
   3   9   1       21.25       19.29      2.58 
   4   9   1       25.09       24.12      3.21 
  -4  10   1      598.90      645.33      4.06 
  -3  10   1       11.21       10.79      2.41 
  -2  10   1     2085.23     2072.30      5.72 
  -1  10   1       49.24       48.85      2.23 
   0  10   1       68.09       45.64      2.08 
   1  10   1        6.54        8.24      1.99 
   2  10   1       33.32       33.09      2.06 
   3  10   1        4.89        2.14      2.61 
   4  10   1      135.70      151.39      2.69 
  -4  11   1      128.41      127.26      2.52 
  -3  11   1      407.13      414.81      3.78 
  -2  11   1       99.97       90.56      3.13 
  -1  11   1        0.09       -2.34      2.25 
   0  11   1     1540.71     1599.47      6.49 
   1  11   1       50.58       54.30      2.47 
   2  11   1     1233.94     1158.73      7.48 
   3  11   1       54.98       50.57      2.75 
   4  11   1      269.98      244.00      2.83 
  -4  12   1       26.13       31.45      4.82 
  -3  12   1     2480.37     2625.45     13.90 
  -2  12   1       36.66       30.28      3.01 
  -1  12   1      850.97      918.69      6.62 
   0  12   1       55.43       56.64      2.69 
   1  12   1      470.41      478.79      4.40 
   2  12   1      175.80      161.04      3.58 
   3  12   1      391.52      408.03      4.45 
   4  12   1       71.11      114.89      9.94 
  -3  13   1      862.69      816.68      7.95 
  -2  13   1        0.72       -0.51      3.35 
  -1  13   1      178.68      158.46      4.28 
   0  13   1       14.37        9.78      2.65 
   1  13   1     3911.66     3974.00     15.81 
   2  13   1       21.99       14.83      2.82 
   3  13   1      700.80      703.95      4.52 
  -3  14   1       97.66       87.73      3.82 
  -2  14   1       37.66       50.61      2.81 
  -1  14   1       51.64       63.32      3.11 
   0  14   1      647.66      740.03      8.87 
   1  14   1       50.66       49.51      3.01 
   2  14   1        3.87        6.72      2.57 
   3  14   1        5.42        9.61      1.84 
  -3  15   1       48.11       46.94      2.01 
  -2  15   1       68.10       54.87      2.65 
  -1  15   1       86.56       76.78      3.01 
   0  15   1     1353.12     1363.73     11.01 
   1  15   1       84.37       68.68      2.92 
   2  15   1       58.86       71.65      2.37 
   3  15   1        0.06       -2.78      1.93 
  -2  16   1      184.66      175.30      2.79 
  -1  16   1       20.12       16.58      2.92 
   0  16   1       18.04       26.99      4.48 
   1  16   1      250.02      209.40      3.91 
   2  16   1        7.61        4.67      1.95 
  -2  17   1        0.67        2.06      3.00 
  -1  17   1       20.05       19.43      2.44 
   0  17   1       22.16       16.71      3.81 
   1  17   1      774.28      731.85      5.23 
  -1  18   1      131.31      125.57      5.02 
   0  18   1        2.16       13.75      2.90 
   1  18   1        0.01       -3.26      3.93 
  -4   0   2     2188.07     2355.95     12.99 
  -2   0   2     2776.14     3222.30     22.71 
   2   0   2      858.94      869.50     13.47 
   4   0   2     1176.58     1297.56     10.20 
  -5   1   2        8.26        7.22      4.32 
  -4   1   2      210.69      282.77      4.90 
  -3   1   2      110.76      123.24      2.09 
  -2   1   2     1805.06     1920.94     10.18 
  -1   1   2      311.40      246.25      3.40 
   0   1   2     1407.82     1396.73      6.51 
   1   1   2      168.66      157.88      2.98 
   2   1   2       71.88       69.72      3.25 
   3   1   2        2.15        2.45      2.61 
   4   1   2       17.12       15.75      5.44 
   5   1   2      260.88      239.80      4.80 
  -5   2   2      802.59      789.93      5.10 
  -4   2   2        0.03       15.89      4.53 
  -3   2   2     2593.39     2667.43      5.39 
  -2   2   2       12.79       11.61      2.20 
  -1   2   2     6612.91     7127.16     18.89 
   0   2   2        0.23        0.49      1.38 
   1   2   2    24801.13    26372.02     62.23 
   2   2   2       14.11       13.21      2.06 
   3   2   2     1345.56     1363.61      4.86 
   4   2   2       13.20       18.67      4.59 
   5   2   2       56.69       55.98      2.91 
  -5   3   2       77.19       75.13      4.15 
  -4   3   2       44.59       39.68      3.50 
  -3   3   2      440.10      442.09      2.38 
  -2   3   2      153.75      168.59      2.93 
  -1   3   2     7852.75     7309.88     21.65 
   0   3   2     1490.93     1441.23      6.21 
   1   3   2     1794.32     1860.20      7.27 
   2   3   2       68.67       67.92      1.80 
   3   3   2      118.19      111.56      2.38 
   4   3   2       16.04       21.29      4.29 
   5   3   2      283.01      269.90      4.25 
  -5   4   2       39.72       35.61      3.69 
  -4   4   2      303.99      324.80      3.69 
  -3   4   2        2.93        3.43      1.82 
  -2   4   2     6358.12     6839.98      9.71 
  -1   4   2        0.32        3.33      1.67 
   0   4   2     2771.59     3029.46      7.39 
   1   4   2       43.22       46.56      2.26 
   2   4   2       16.25       11.28      1.59 
   3   4   2      130.72      135.03      1.97 
   4   4   2      130.80      149.49      4.65 
   5   4   2       17.96       15.97      3.96 
  -5   5   2      139.21      143.42      3.03 
  -4   5   2       44.60       63.82      3.51 
  -3   5   2      113.25      129.24      1.91 
  -2   5   2      676.04      638.11      2.46 
  -1   5   2      497.11      439.07      7.60 
   0   5   2    10386.14    10058.67     31.62 
   1   5   2      116.15      124.99      3.26 
   2   5   2      604.41      554.37      2.23 
   3   5   2      168.88      157.55      2.10 
   4   5   2       76.06       82.12      3.78 
   5   5   2      400.76      419.14      5.41 
  -5   6   2        4.02        5.64      4.19 
  -4   6   2       83.93       93.41      3.27 
  -3   6   2       39.31       40.54      1.68 
  -2   6   2       31.57       30.46      1.25 
  -1   6   2     2320.33     2508.48     16.10 
   0   6   2        7.08        7.09      1.98 
   1   6   2       25.95       54.02      2.87 
   2   6   2      259.73      240.94      1.62 
   3   6   2      205.24      186.09      2.26 
   4   6   2       29.54       25.93      3.27 
  -5   7   2      650.76      792.57     11.79 
  -4   7   2      111.71      123.17      3.22 
  -3   7   2     1207.76     1181.12      3.84 
  -2   7   2      244.22      259.54      1.94 
  -1   7   2     2081.78     2353.90      7.33 
   0   7   2      506.63      500.42      5.37 
   1   7   2     4873.18     4961.26     10.29 
   2   7   2      444.20      414.78      2.32 
   3   7   2       71.65       77.81      2.25 
   4   7   2        2.57        6.09      2.69 
  -4   8   2      480.88      499.22      3.97 
  -3   8   2      163.47      166.25      2.40 
  -2   8   2       22.83       26.77      1.39 
  -1   8   2       63.64       83.20      1.79 
   0   8   2     3384.88     4308.59     19.66 
   1   8   2       12.25        7.96      1.66 
   2   8   2      226.10      235.73      2.12 
   3   8   2       53.29       53.13      2.41 
   4   8   2      239.79      268.31      3.82 
  -4   9   2       17.26       14.99      2.71 
  -3   9   2      105.13      111.56      2.60 
  -2   9   2      159.74      143.22      2.08 
  -1   9   2      849.36      850.58      5.50 
   0   9   2     1223.28     1427.66      5.05 
   1   9   2        9.99       13.01      1.84 
   2   9   2      534.50      481.24      2.99 
   3   9   2      224.32      208.05      3.06 
   4   9   2      115.40      115.52      3.64 
  -4  10   2      137.72      138.32      5.53 
  -3  10   2      181.65      179.98      3.02 
  -2  10   2       44.97       38.62      1.84 
  -1  10   2      250.41      263.30      3.19 
   0  10   2       38.86       50.71      1.77 
   1  10   2       10.08       27.59      2.12 
   2  10   2      119.21      110.21      2.60 
   3  10   2       49.76       37.93      2.75 
   4  10   2       58.88       57.98      2.25 
  -4  11   2        1.40        0.01      2.23 
  -3  11   2      468.98      469.16      4.53 
  -2  11   2      342.88      330.20      3.65 
  -1  11   2      408.66      390.75      4.53 
   0  11   2      656.49      714.86      6.59 
   1  11   2      297.72      280.87      3.95 
   2  11   2       19.16       12.67      2.80 
   3  11   2       72.76       79.83      2.55 
   4  11   2      452.99      400.80      4.72 
  -4  12   2      566.01      585.01      5.63 
  -3  12   2      131.62      141.56      3.28 
  -2  12   2      903.66     1005.68      6.28 
  -1  12   2      117.33      121.73      3.11 
   0  12   2      184.28      188.03      3.30 
   1  12   2       54.19       56.52      2.69 
   2  12   2      357.99      352.15      4.33 
   3  12   2       11.72        8.34      2.28 
  -3  13   2       20.69       18.37      3.00 
  -2  13   2      401.45      359.72      4.26 
  -1  13   2      113.37      135.14      3.49 
   0  13   2      705.21      715.53      6.44 
   1  13   2      412.07      399.41      4.47 
   2  13   2      606.97      572.41      5.02 
   3  13   2        0.31       -0.49      2.01 
  -3  14   2      389.38      357.42      5.32 
  -2  14   2        0.77       -2.60      3.15 
  -1  14   2       91.35      115.71      3.40 
   0  14   2       46.69       43.67      5.46 
   1  14   2     1451.49     1446.18      8.19 
   2  14   2       24.98       24.44      2.58 
   3  14   2       28.30       36.36      2.12 
  -3  15   2      130.13      140.84      2.86 
  -2  15   2       98.35       86.05      2.82 
  -1  15   2       71.76       70.00      3.59 
   0  15   2      466.59      462.48      7.59 
   1  15   2      122.98      112.10      3.17 
   2  15   2        2.51        1.08      1.90 
   3  15   2        5.63        9.98      1.77 
  -2  16   2      651.36      663.44      4.30 
  -1  16   2        0.44        3.27      2.76 
   0  16   2      419.22      393.39      6.70 
   1  16   2        2.55        0.34      2.27 
   2  16   2      103.96      105.14      2.36 
  -2  17   2      107.72      106.76      3.95 
  -1  17   2        2.11       -1.85      2.32 
   0  17   2      386.50      361.34      5.82 
   1  17   2       33.86       31.32      3.43 
  -1  18   2      132.05      140.73      5.20 
   0  18   2        0.05       -4.15      2.81 
  -5   0   3        1.88        0.38      4.71 
  -3   0   3      426.62      466.42      5.83 
  -1   0   3     3318.11     3238.43     22.04 
   1   0   3    61886.52    68254.67    340.37 
   3   0   3      760.67      849.90      5.65 
   5   0   3       33.46       28.36      4.92 
  -5   1   3      140.88      135.52      3.30 
  -4   1   3      119.77      120.96      4.23 
  -3   1   3      575.58      562.56      3.96 
  -2   1   3     1075.99     1082.82      7.74 
  -1   1   3      713.17      620.45      7.25 
   0   1   3      581.78      552.94      6.29 
   1   1   3       65.34       59.60      2.43 
   2   1   3      128.18      114.65      2.67 
   3   1   3       18.32       12.37      3.41 
   4   1   3       65.81       50.41      5.48 
   5   1   3      327.38      333.02      4.65 
  -5   2   3        6.85      108.98      5.04 
  -4   2   3      221.10      252.48      3.80 
  -3   2   3        3.75        3.20      1.59 
  -2   2   3      223.03      210.95      5.13 
  -1   2   3       11.53       99.25      4.23 
   0   2   3     2270.64     2302.48     12.09 
   1   2   3       54.47       71.70      2.62 
   2   2   3       75.44      104.50      2.19 
   3   2   3        0.70        1.24      3.34 
   4   2   3       83.84      100.19      5.06 
   5   2   3        9.42       10.67      2.94 
  -5   3   3      116.09       98.16      2.86 
  -4   3   3        4.87        9.19      3.92 
  -3   3   3     1795.06     1812.86      4.26 
  -2   3   3      291.92      325.45      3.24 
  -1   3   3     3920.97     3745.27     12.56 
   0   3   3      921.01      932.05      5.94 
   1   3   3       69.01       83.01      2.47 
   2   3   3       58.48       48.05      1.54 
   3   3   3       42.18       39.26      2.45 
   4   3   3      318.32      351.84      4.93 
   5   3   3      133.57      121.03      3.40 
  -5   4   3      274.94      282.24      3.58 
  -4   4   3        0.27        2.66      3.02 
  -3   4   3      259.77      227.50      1.95 
  -2   4   3       11.85        9.72      1.27 
  -1   4   3     2111.83     2404.75     16.15 
   0   4   3       20.39       18.80      1.75 
   1   4   3     4025.39     4699.11     17.22 
   2   4   3        3.16        2.46      1.36 
   3   4   3       53.84       56.53      2.04 
   4   4   3       46.86       55.67      3.87 
   5   4   3       52.15       58.21      2.79 
  -5   5   3      359.72      377.13      5.58 
  -4   5   3      388.91      383.87      3.82 
  -3   5   3      380.27      389.89      2.49 
  -2   5   3      550.11      489.61      2.45 
  -1   5   3      112.93      111.95      3.63 
   0   5   3     3866.42     4067.22     15.82 
   1   5   3     1140.76     1230.53      7.45 
   2   5   3      166.24      160.35      1.61 
   3   5   3      586.50      588.84      2.97 
   4   5   3        0.57        1.28      3.84 
   5   5   3      609.07      594.32      5.78 
  -5   6   3        4.00        3.75      4.43 
  -4   6   3     2556.31     2677.06      6.60 
  -3   6   3        0.95        0.27      1.73 
  -2   6   3      460.84      419.17      2.32 
  -1   6   3        0.13        0.73      2.45 
   0   6   3     1515.67     1549.42     14.91 
   1   6   3        0.31        1.15      1.86 
   2   6   3     3766.69     3869.08      5.56 
   3   6   3        7.29        9.48      1.62 
   4   6   3      154.11      171.46      4.39 
  -5   7   3      153.50      183.68      5.63 
  -4   7   3        8.06        9.67      2.44 
  -3   7   3     1453.48     1448.13      4.45 
  -2   7   3      395.96      476.88      2.29 
  -1   7   3     1298.91     1417.43      7.24 
   0   7   3      242.70      288.35      6.89 
   1   7   3      440.61      438.68      3.22 
   2   7   3     2521.70     2393.93      5.15 
   3   7   3       91.00       87.34      2.27 
   4   7   3       37.11       38.58      3.69 
  -4   8   3       15.48       14.28      2.95 
  -3   8   3        1.50        2.29      1.92 
  -2   8   3       12.03       10.67      1.40 
  -1   8   3       41.31       29.28      1.42 
   0   8   3      121.59      146.77      4.63 
   1   8   3      881.19      760.46      3.58 
   2   8   3        5.29        3.83      1.56 
   3   8   3       45.52       45.15      2.28 
   4   8   3        1.57        1.93      3.26 
  -4   9   3      107.71      104.95      3.49 
  -3   9   3        3.79        2.34      2.30 
  -2   9   3      271.01      250.09      2.38 
  -1   9   3     1853.03     2847.58      8.58 
   0   9   3      275.83      381.71      2.69 
   1   9   3      903.58      895.34      5.39 
   2   9   3        3.51        1.24      1.62 
   3   9   3     1562.63     1534.01      4.90 
   4   9   3       38.52       38.98      3.17 
  -4  10   3     1768.47     1807.48      7.42 
  -3  10   3        3.78        2.39      2.65 
  -2  10   3      459.11      507.67      3.73 
  -1  10   3        2.72        4.21      1.85 
   0  10   3     1523.69     2011.82      6.19 
   1  10   3        4.64        5.22      1.75 
   2  10   3     1332.36     1352.55      6.67 
   3  10   3        0.64       -0.76      2.04 
   4  10   3      135.73      168.91      3.36 
  -4  11   3      237.56      247.12      3.62 
  -3  11   3      144.49      135.43      3.22 
  -2  11   3     2132.96     2144.90      7.15 
  -1  11   3       92.93      102.28      2.78 
   0  11   3      315.79      394.16      3.88 
   1  11   3        1.88        5.08      1.88 
   2  11   3      499.53      465.77      4.04 
   3  11   3       35.27       32.35      2.23 
   4  11   3      909.24      971.40      9.29 
  -4  12   3       82.98      105.02      5.38 
  -3  12   3       77.63       73.88      3.15 
  -2  12   3      114.64      107.64      3.52 
  -1  12   3      379.11      450.33      6.59 
   0  12   3       47.05       49.94      2.73 
   1  12   3     1696.64     1772.38      6.67 
   2  12   3       73.99       65.68      2.62 
   3  12   3      233.10      229.03      2.97 
  -3  13   3      332.07      313.89      3.94 
  -2  13   3       58.81       42.71      2.84 
  -1  13   3      322.50      380.77      5.31 
   0  13   3      118.95      122.85      4.85 
   1  13   3       27.74       37.18      3.04 
   2  13   3      311.64      286.90      3.54 
   3  13   3       60.69       62.91      2.80 
  -3  14   3       35.28       34.62      2.78 
  -2  14   3      706.14      663.17      5.10 
  -1  14   3       10.65       12.84      3.01 
   0  14   3      157.28      185.14      6.32 
   1  14   3      308.27      306.93      4.18 
   2  14   3      143.23      146.99      2.79 
   3  14   3        0.83        1.55      2.31 
  -3  15   3        8.84       13.69      2.49 
  -2  15   3     1730.82     1698.86     10.13 
  -1  15   3       50.54       43.25      3.48 
   0  15   3     1812.42     2136.47     13.65 
   1  15   3       31.90       29.93      2.37 
   2  15   3      287.75      241.81      3.32 
  -2  16   3        8.76        9.35      1.88 
  -1  16   3       62.69       75.21      3.25 
   0  16   3      152.37      157.33      5.56 
   1  16   3       23.59       41.68      2.46 
   2  16   3       59.15       58.11      2.01 
  -1  17   3      429.67      407.08      4.14 
   0  17   3        8.45        8.35      3.61 
   1  17   3       41.40       44.81      3.32 
   0  18   3        1.21        4.27      2.65 
  -4   0   4      223.11      274.06      5.23 
  -2   0   4     9908.04    11467.60     58.94 
   0   0   4     4117.82     4027.94     25.29 
   2   0   4     2448.46     2631.08      9.02 
   4   0   4      131.13      151.03      4.03 
  -5   1   4      382.03      361.67      3.93 
  -4   1   4      140.02      122.67      4.01 
  -3   1   4      507.10      502.17      3.33 
  -2   1   4      267.10      285.64      7.40 
  -1   1   4     1620.41     1642.65     12.06 
   0   1   4        3.11        7.04      2.30 
   1   1   4      181.47      201.82      3.63 
   2   1   4      796.57      790.87      4.52 
   3   1   4      236.87      217.29      3.93 
   4   1   4      145.11      136.69      4.14 
   5   1   4      161.60      157.40      3.02 
  -5   2   4      531.92      514.34      4.08 
  -4   2   4        1.78        0.65      4.17 
  -3   2   4       77.96       85.40      2.06 
  -2   2   4        0.05       -1.55      1.70 
  -1   2   4    18303.79    19879.74     30.66 
   0   2   4        6.30        3.56      2.33 
   1   2   4     9452.10    11034.08     20.98 
   2   2   4        6.62        4.61      1.86 
   3   2   4        0.59        2.10      4.04 
   4   2   4        0.10       -1.88      4.59 
   5   2   4      318.73      350.79      3.59 
  -5   3   4      910.37      859.98      4.89 
  -4   3   4        5.56        6.76      4.43 
  -3   3   4     1793.11     1808.91      4.10 
  -2   3   4      547.88      637.61      2.99 
  -1   3   4      483.11      488.10      5.22 
   0   3   4      617.85      616.14      5.83 
   1   3   4     1138.41     1179.92      7.85 
   2   3   4      208.00      191.99      1.91 
   3   3   4      117.25      104.59      3.13 
   4   3   4      209.33      213.51      4.47 
   5   3   4        2.91        0.57      2.72 
  -5   4   4       77.39       80.94      2.92 
  -4   4   4       43.25       42.35      3.32 
  -3   4   4        2.46        6.47      1.91 
  -2   4   4       17.34       13.14      1.08 
  -1   4   4       51.22       48.79      3.22 
   0   4   4     2546.78     2746.63     11.39 
   1   4   4       22.28       21.96      2.10 
   2   4   4      533.61      536.70      2.21 
   3   4   4        1.19        0.79      1.82 
   4   4   4     1201.46     1330.14      6.35 
   5   4   4        2.78        9.48      2.89 
  -5   5   4       91.31       87.91      4.87 
  -4   5   4     2102.85     2157.18      6.37 
  -3   5   4      171.61      175.91      2.10 
  -2   5   4       21.10       11.50      1.32 
  -1   5   4      108.86      117.16      4.03 
   0   5   4      548.74      601.81      5.29 
   1   5   4      743.77      768.88      6.25 
   2   5   4     1040.73      960.81      2.76 
   3   5   4      120.46      123.60      2.19 
   4   5   4       43.64       38.34      4.21 
  -5   6   4        2.05        2.69      4.50 
  -4   6   4       27.47       33.48      2.62 
  -3   6   4       16.26       12.39      1.67 
  -2   6   4       26.63       25.18      1.37 
  -1   6   4      866.70      945.75      7.48 
   0   6   4      142.76      135.03      3.69 
   1   6   4      191.91      235.25      2.89 
   2   6   4       53.67       53.58      1.44 
   3   6   4      197.95      218.31      2.56 
   4   6   4        4.67        4.85      4.11 
  -4   7   4       71.43       71.42      2.62 
  -3   7   4     2711.69     2670.17      6.26 
  -2   7   4      371.39      400.87      2.35 
  -1   7   4     1167.03     1403.42      4.26 
   0   7   4      132.55      123.68      2.40 
   1   7   4      315.55      292.96      2.21 
   2   7   4     1175.30     1087.47      3.65 
   3   7   4       69.30       60.33      2.32 
   4   7   4        0.15        3.28      3.73 
  -4   8   4      157.29      153.64      2.74 
  -3   8   4       11.65       10.03      2.16 
  -2   8   4       21.94       37.22      1.66 
  -1   8   4       47.00       45.70      1.63 
   0   8   4      449.14      555.38      2.95 
   1   8   4       23.44       22.80      1.23 
   2   8   4      897.53      898.88      4.21 
   3   8   4        0.80        0.36      2.03 
   4   8   4      173.12      177.01      3.52 
  -4   9   4      761.30      786.13      5.57 
  -3   9   4       10.93        7.82      2.22 
  -2   9   4     1057.15      968.35      4.25 
  -1   9   4       27.08       47.91      1.71 
   0   9   4       10.63        9.97      1.42 
   1   9   4      845.79      801.88      4.01 
   2   9   4      124.30      113.04      2.12 
   3   9   4      390.90      375.15      2.96 
   4   9   4        3.32        6.77      3.01 
  -4  10   4       15.73       15.91      3.09 
  -3  10   4      290.68      286.04      3.54 
  -2  10   4       71.58       77.05      2.23 
  -1  10   4       15.81       15.07      1.93 
   0  10   4      329.10      404.45      3.13 
   1  10   4     1502.14     1577.69      7.42 
   2  10   4       41.96       39.82      2.75 
   3  10   4       84.02       91.52      2.32 
   4  10   4        0.59        4.04      2.62 
  -4  11   4      104.63      113.76      3.82 
  -3  11   4        9.89        8.31      2.80 
  -2  11   4      697.65      722.49      5.11 
  -1  11   4       29.67       38.94      2.56 
   0  11   4      160.35      165.66      3.13 
   1  11   4      226.26      237.36      2.99 
   2  11   4      218.08      207.57      3.43 
   3  11   4      178.50      166.37      3.31 
   4  11   4       17.94       29.67      5.48 
  -4  12   4       34.00       33.96      2.89 
  -3  12   4       71.06       71.31      2.91 
  -2  12   4     1222.62     1303.31      7.33 
  -1  12   4        0.48        2.56      2.54 
   0  12   4       46.86       49.86      2.30 
   1  12   4      163.40      160.57      3.58 
   2  12   4       30.33       31.85      2.62 
   3  12   4       61.04       57.46      2.97 
  -3  13   4      122.50      117.20      3.22 
  -2  13   4      483.94      467.51      4.89 
  -1  13   4       13.94        9.81      2.74 
   0  13   4      289.71      337.18      5.39 
   1  13   4       95.04       92.19      2.92 
   2  13   4     1818.49     1766.36      6.92 
   3  13   4        0.22        1.50      2.36 
  -3  14   4       27.35       33.86      2.63 
  -2  14   4      167.63      156.26      3.41 
  -1  14   4      177.09      206.42      5.67 
   0  14   4       53.29       76.41      4.09 
   1  14   4      111.15      126.29      3.01 
   2  14   4        7.17        4.27      2.07 
   3  14   4      333.76      349.85      3.76 
  -3  15   4       16.87       14.17      2.01 
  -2  15   4      192.11      190.15      3.16 
  -1  15   4      446.25      476.09      6.72 
   0  15   4      105.21      120.83      5.89 
   1  15   4     1319.40     1281.93      5.81 
   2  15   4       45.84       34.72      2.29 
  -2  16   4      270.04      270.08      3.02 
  -1  16   4      107.35      135.76      4.06 
   0  16   4      194.18      245.10      6.08 
   1  16   4        2.30        2.28      2.20 
   2  16   4        7.81        6.12      1.66 
  -1  17   4       27.73       28.69      3.06 
   0  17   4       67.28       65.60      3.93 
   1  17   4        1.69        0.83      2.84 
   0  18   4       26.76       30.30      3.71 
  -5   0   5     1123.76     1025.33      8.80 
  -3   0   5       50.84       22.67      3.08 
  -1   0   5     2607.12     2548.96     21.96 
   1   0   5     7078.39     7650.28     35.83 
   3   0   5      842.46      908.58      6.08 
   5   0   5      721.24      775.15      6.62 
  -5   1   5      628.88      591.98      4.29 
  -4   1   5        9.31        7.27      3.69 
  -3   1   5      103.81      107.89      2.03 
  -2   1   5      208.71      198.27      2.34 
  -1   1   5     1331.72     1337.22      9.82 
   0   1   5       66.21       71.75      3.23 
   1   1   5        4.25        8.09      2.40 
   2   1   5      346.85      311.56      2.68 
   3   1   5        1.43        3.62      3.64 
   4   1   5       37.81       45.13      4.00 
   5   1   5       13.95       15.42      2.27 
  -5   2   5        0.30       -0.34      3.73 
  -4   2   5      141.00      129.22      4.52 
  -3   2   5        0.78        1.95      1.68 
  -2   2   5        3.43        3.14      1.47 
  -1   2   5       40.66       40.61      2.93 
   0   2   5     1204.82     1297.79      8.84 
   1   2   5       22.49       18.54      2.49 
   2   2   5    13448.14    14806.21     12.38 
   3   2   5        2.35        8.03      4.00 
   4   2   5      500.06      559.38      4.82 
   5   2   5        1.84       -0.18      2.30 
  -5   3   5     1066.12     1015.39      6.13 
  -4   3   5        0.93       -3.17      4.10 
  -3   3   5       42.59       43.38      1.77 
  -2   3   5      677.23      764.03      2.91 
  -1   3   5       14.91        9.31      2.18 
   0   3   5     1152.82     1104.85      8.57 
   1   3   5      411.94      376.92      4.75 
   2   3   5        1.76       -0.32      1.47 
   3   3   5       23.36       29.48      2.77 
   4   3   5       45.97       46.13      3.43 
  -5   4   5      132.14      124.45      4.34 
  -4   4   5       46.77       45.96      3.30 
  -3   4   5      493.78      485.75      2.97 
  -2   4   5       22.46       21.14      1.10 
  -1   4   5     2882.36     3337.92     16.74 
   0   4   5        4.17        1.98      2.21 
   1   4   5     2629.40     3211.01     15.10 
   2   4   5        5.09        4.85      1.06 
   3   4   5      485.46      538.15      3.22 
   4   4   5       33.83       32.15      3.85 
  -5   5   5       35.22       30.48      3.91 
  -4   5   5      613.76      621.75      5.24 
  -3   5   5        1.69        0.85      1.68 
  -2   5   5      508.52      545.34      2.37 
  -1   5   5       44.52       37.97      3.27 
   0   5   5      225.45      196.66      6.09 
   1   5   5     1275.35     1191.74      4.68 
   2   5   5      140.64      128.11      1.62 
   3   5   5       25.61       26.04      2.19 
   4   5   5       56.46       54.85      3.51 
  -5   6   5        0.13        0.21      2.52 
  -4   6   5      140.36      153.39      2.95 
  -3   6   5       81.09       80.26      2.04 
  -2   6   5      697.67      665.64      2.70 
  -1   6   5        6.99        7.92      1.23 
   0   6   5      889.36      956.58      9.66 
   1   6   5        0.92       -0.65      1.39 
   2   6   5      426.34      368.33      2.19 
   3   6   5       75.68       81.98      2.56 
   4   6   5       94.58       97.73      3.83 
  -4   7   5      423.77      427.22      3.32 
  -3   7   5      240.78      239.69      2.79 
  -2   7   5     1582.22     1608.97      4.88 
  -1   7   5      121.32      134.92      1.56 
   0   7   5     1224.54     1167.28      4.63 
   1   7   5      768.07      722.31      2.95 
   2   7   5      976.07      929.90      3.80 
   3   7   5       27.73       27.68      2.55 
   4   7   5      161.52      148.99      4.29 
  -4   8   5        0.07       -0.11      2.26 
  -3   8   5     5123.80     5165.69      8.85 
  -2   8   5       21.19       20.11      1.73 
  -1   8   5      239.80      269.27      2.12 
   0   8   5        8.25        7.45      1.16 
   1   8   5      835.05      850.22      4.04 
   2   8   5       18.66       15.38      1.80 
   3   8   5      653.21      695.46      4.25 
   4   8   5       12.58       17.20      3.36 
  -4   9   5      267.54      270.71      3.57 
  -3   9   5       84.91       74.59      2.49 
  -2   9   5      212.08      194.92      2.65 
  -1   9   5      426.61      346.09      2.82 
   0   9   5      399.77      419.14      2.42 
   1   9   5     1784.55     1774.96      5.73 
   2   9   5        5.43        3.96      1.91 
   3   9   5      102.86      100.18      2.95 
   4   9   5        2.93        4.63      3.43 
  -4  10   5      788.12      888.76      5.52 
  -3  10   5       84.63       75.82      2.73 
  -2  10   5      285.85      322.32      3.41 
  -1  10   5        1.80        4.08      1.85 
   0  10   5     2870.12     3239.44      9.93 
   1  10   5      163.62      158.45      2.38 
   2  10   5        3.00        5.52      2.35 
   3  10   5       78.18       77.10      3.11 
   4  10   5       54.72       47.46      2.54 
  -4  11   5      350.72      425.69      4.98 
  -3  11   5        0.09       -0.91      2.79 
  -2  11   5      325.79      339.66      3.78 
  -1  11   5       46.96       49.99      2.21 
   0  11   5     1965.59     2151.37      6.21 
   1  11   5      250.05      239.63      3.51 
   2  11   5      370.81      376.26      4.01 
   3  11   5       31.10       23.73      2.88 
  -4  12   5        0.51       14.94      8.45 
  -3  12   5     2041.68     2316.34      8.70 
  -2  12   5       61.32       65.31      3.29 
  -1  12   5      144.03      195.25      3.01 
   0  12   5        1.03       -1.34      2.74 
   1  12   5      459.22      482.13      4.21 
   2  12   5       92.56       89.03      2.62 
   3  12   5        4.80        3.84      2.65 
  -3  13   5      307.04      321.83      3.65 
  -2  13   5       99.09      108.75      3.32 
  -1  13   5     1548.48     1649.96     11.60 
   0  13   5        3.07        2.21      3.73 
   1  13   5     1285.11     1210.13      6.64 
   2  13   5      195.81      171.19      3.14 
   3  13   5      197.89      168.34      3.13 
  -3  14   5       39.06       39.27      2.50 
  -2  14   5      478.60      458.23      5.03 
  -1  14   5       15.51       18.30      2.95 
   0  14   5      640.37      748.33      7.89 
   1  14   5        0.93        6.08      2.37 
   2  14   5       78.11       71.88      2.80 
   3  14   5      111.20      118.31      2.62 
  -3  15   5       20.52       17.30      3.19 
  -2  15   5      237.07      241.13      3.38 
  -1  15   5       97.49      150.85      4.41 
   0  15   5        7.54        8.01      4.98 
   1  15   5      310.12      290.38      3.81 
   2  15   5      178.54      176.39      2.86 
  -2  16   5       90.08       86.45      3.17 
  -1  16   5      230.40      409.44      5.21 
   0  16   5        0.32       -0.51      3.30 
   1  16   5        0.71        3.93      2.05 
   2  16   5       46.90       48.34      2.32 
  -1  17   5        2.20       -0.43      2.92 
   0  17   5       45.87       56.72      3.76 
   1  17   5      329.02      324.34      5.03 
  -4   0   6     1166.96     1219.59      8.49 
  -2   0   6     8497.36     9290.75     14.67 
   0   0   6      323.81      317.87      7.13 
   2   0   6    13496.72    13855.27     22.32 
   4   0   6      704.36      761.94      8.49 
  -5   1   6      252.51      241.61      4.68 
  -4   1   6      325.43      363.47      4.71 
  -3   1   6       12.50        8.68      1.69 
  -2   1   6     1549.79     1483.80      4.36 
  -1   1   6      455.33      448.76      5.69 
   0   1   6      168.73      178.02      4.15 
   1   1   6       72.74       65.74      3.02 
   2   1   6      138.08      133.87      2.45 
   3   1   6       38.54       35.44      3.95 
   4   1   6       11.77       12.46      3.59 
  -5   2   6       45.20       38.77      3.48 
  -4   2   6        7.47        9.64      4.11 
  -3   2   6     2544.67     2641.84      5.46 
  -2   2   6        0.55        1.63      1.16 
  -1   2   6       20.79       28.74      2.54 
   0   2   6        4.28        5.36      2.69 
   1   2   6      274.59      389.79      5.78 
   2   2   6       64.03       62.53      2.05 
   3   2   6       43.48       48.80      4.34 
   4   2   6        1.97       -0.88      2.80 
  -5   3   6      376.12      366.62      3.67 
  -4   3   6       20.26       16.96      3.50 
  -3   3   6      634.89      611.72      3.16 
  -2   3   6      616.29      674.45      2.45 
  -1   3   6       63.44       43.64      2.80 
   0   3   6      437.65      416.10      6.15 
   1   3   6      125.43      131.66      4.54 
   2   3   6       70.38       75.14      1.84 
   3   3   6       81.78       83.02      4.27 
   4   3   6        8.46        7.68      4.17 
  -5   4   6       16.53       14.43      2.29 
  -4   4   6      661.20      716.99      6.31 
  -3   4   6        0.62        2.49      1.83 
  -2   4   6     1425.04     1433.89      3.54 
  -1   4   6        0.67        2.78      2.08 
   0   4   6      849.57      881.16     11.09 
   1   4   6       44.70       42.50      1.45 
   2   4   6      495.70      482.21      2.59 
   3   4   6       23.18       24.99      2.47 
   4   4   6       33.93       37.27      4.21 
  -5   5   6        2.12        4.13      3.70 
  -4   5   6      305.15      305.40      4.39 
  -3   5   6       88.69       85.57      1.99 
  -2   5   6     2973.67     2997.99      5.24 
  -1   5   6       37.34       58.31      1.27 
   0   5   6      815.69      815.09      9.48 
   1   5   6      562.93      508.89      2.46 
   2   5   6      174.74      170.96      1.96 
   3   5   6      187.16      191.29      2.75 
   4   5   6      172.20      174.49      3.32 
  -5   6   6      114.24      110.17      5.95 
  -4   6   6        7.50       10.75      3.01 
  -3   6   6     1479.18     1438.51      4.52 
  -2   6   6        1.36        0.20      1.49 
  -1   6   6      129.95      106.41      1.57 
   0   6   6       15.12       15.82      1.74 
   1   6   6        2.97        3.77      0.94 
   2   6   6       11.89        9.77      1.90 
   3   6   6     2152.49     2294.86      5.97 
   4   6   6        7.18        5.26      3.30 
  -4   7   6      277.39      273.71      3.21 
  -3   7   6      145.55      143.37      2.45 
  -2   7   6     1265.44     1198.87      3.86 
  -1   7   6        2.56        6.23      1.27 
   0   7   6      147.94      144.44      1.71 
   1   7   6     1129.80     1150.63      3.08 
   2   7   6        0.10        1.03      1.71 
   3   7   6      665.30      652.74      4.74 
   4   7   6      206.47      215.80      3.49 
  -4   8   6       66.07       53.61      2.31 
  -3   8   6       98.94       99.23      2.60 
  -2   8   6      197.26      228.63      2.32 
  -1   8   6        1.25        1.89      1.41 
   0   8   6       44.99       27.23      1.54 
   1   8   6      132.20      121.89      1.94 
   2   8   6       32.95       29.44      1.70 
   3   8   6       17.71       20.17      2.86 
   4   8   6       37.15       33.02      2.95 
  -4   9   6      340.40      324.89      3.29 
  -3   9   6      288.18      264.91      3.30 
  -2   9   6       36.85       35.80      2.19 
  -1   9   6      302.08      268.89      2.68 
   0   9   6     1976.84     1990.23      5.45 
   1   9   6       18.48       23.99      1.62 
   2   9   6      179.22      186.72      2.60 
   3   9   6      156.64      159.01      3.22 
   4   9   6      276.49      251.39      3.60 
  -4  10   6       80.18       85.64      3.19 
  -3  10   6      413.83      402.27      3.65 
  -2  10   6        3.01        1.32      2.36 
  -1  10   6     1241.29     1358.89      5.30 
   0  10   6        5.92        2.74      1.67 
   1  10   6     1849.78     1896.68      7.48 
   2  10   6        0.23       -2.46      2.62 
   3  10   6     1202.19     1124.04      8.13 
   4  10   6        0.49       -1.86      3.51 
  -4  11   6        0.47       12.67      4.04 
  -3  11   6       77.08       82.11      2.68 
  -2  11   6        2.30        3.15      2.71 
  -1  11   6     1337.79     1379.29      6.24 
   0  11   6      117.29      127.43      2.30 
   1  11   6      242.19      229.01      3.39 
   2  11   6      160.75      146.56      3.31 
   3  11   6      114.13      104.46      3.37 
  -3  12   6      198.07      210.68      3.95 
  -2  12   6       65.50       67.78      2.97 
  -1  12   6       19.40       22.31      2.45 
   0  12   6      249.67      254.68      3.89 
   1  12   6        2.11        1.47      2.61 
   2  12   6     1669.16     1679.61      6.96 
   3  12   6       29.54       31.86      2.96 
  -3  13   6        9.30       11.43      2.59 
  -2  13   6       54.64       50.25      3.71 
  -1  13   6      520.16      572.34      5.27 
   0  13   6       13.15       17.73      3.93 
   1  13   6       78.96       80.63      2.91 
   2  13   6        7.60        5.29      2.56 
   3  13   6      342.07      330.69      3.23 
  -3  14   6      128.43      130.72      2.87 
  -2  14   6       68.01       72.68      2.95 
  -1  14   6     2194.39     2575.49      9.77 
   0  14   6        3.56        3.17      3.78 
   1  14   6      115.53      117.95      3.17 
   2  14   6       96.33       96.19      3.02 
  -2  15   6        3.73        4.62      2.56 
  -1  15   6      733.42      965.95      7.93 
   0  15   6        9.47        7.63      3.70 
   1  15   6      726.28      661.72      5.54 
   2  15   6        0.13       -2.04      2.98 
  -2  16   6      148.59      169.19      3.50 
  -1  16   6       10.29       14.80      2.63 
   0  16   6      875.44     1188.55      9.56 
   1  16   6       61.81       60.30      2.80 
  -1  17   6        2.11       -0.64      3.81 
   0  17   6      164.84      190.75      4.12 
   1  17   6       85.96       82.11      3.91 
  -5   0   7      267.19      274.78      5.78 
  -3   0   7       66.22       81.90      3.01 
  -1   0   7     5265.15     5678.00     29.41 
   1   0   7     3187.23     3339.49     20.94 
   3   0   7      752.92      790.71      7.74 
  -5   1   7       16.12       18.99      3.03 
  -4   1   7     1205.28     1265.36      6.92 
  -3   1   7        1.96        0.16      1.69 
  -2   1   7     1428.20     1372.17      3.92 
  -1   1   7      133.69      123.36      4.13 
   0   1   7     1294.72     1253.69     13.70 
   1   1   7       27.60       25.88      2.63 
   2   1   7       20.77       20.00      2.28 
   3   1   7      541.60      503.79      5.20 
   4   1   7      117.42      121.66      3.19 
  -5   2   7        7.33        6.23      2.93 
  -4   2   7      480.96      482.05      7.06 
  -3   2   7        1.41        2.22      1.81 
  -2   2   7       24.25       15.25      1.26 
  -1   2   7        2.82        2.79      2.41 
   0   2   7     7988.64     8635.69     35.14 
   1   2   7        1.86        1.60      1.96 
   2   2   7     4137.92     4570.98      8.00 
   3   2   7       32.69       31.46      3.02 
   4   2   7       88.69      102.10      3.08 
  -5   3   7        2.98        3.60      2.68 
  -4   3   7      349.48      319.69      3.99 
  -3   3   7      894.85      877.58      3.67 
  -2   3   7      297.86      317.61      1.84 
  -1   3   7       39.77       53.30      2.00 
   0   3   7      133.05      116.97      4.21 
   1   3   7      550.21      544.48      2.61 
   2   3   7      483.61      467.62      2.78 
   3   3   7      136.89      147.73      3.27 
   4   3   7      245.45      224.59      3.61 
  -5   4   7      268.04      248.54      3.89 
  -4   4   7       78.04       75.95      3.25 
  -3   4   7      352.30      345.64      2.78 
  -2   4   7        2.39        2.69      1.16 
  -1   4   7      150.54      125.58      1.57 
   0   4   7       20.34       17.32      1.46 
   1   4   7     3803.21     4080.15      5.46 
   2   4   7        0.45       -0.45      2.06 
   3   4   7       10.79       17.91      3.91 
   4   4   7       26.30       20.07      3.65 
  -5   5   7       64.01       64.25      5.73 
  -4   5   7       75.03       72.54      3.64 
  -3   5   7      531.97      500.05      3.26 
  -2   5   7     1223.65     1233.28      3.94 
  -1   5   7      608.25      690.26      2.73 
   0   5   7      108.28      106.35      1.67 
   1   5   7       13.59       17.05      1.09 
   2   5   7      266.91      243.05      2.56 
   3   5   7      686.34      667.21      3.83 
   4   5   7        6.55        1.73      2.49 
  -4   6   7        9.12       13.97      3.06 
  -3   6   7       20.34       18.99      2.08 
  -2   6   7      389.52      372.95      2.65 
  -1   6   7       29.53       28.90      1.77 
   0   6   7     2044.69     2102.01      5.45 
   1   6   7       12.95       11.05      1.12 
   2   6   7      222.17      235.84      2.51 
   3   6   7        0.12       -0.38      2.99 
   4   6   7      368.79      398.06      4.07 
  -4   7   7      193.10      174.93      3.65 
  -3   7   7      314.37      295.68      2.87 
  -2   7   7     1329.72     1265.18      4.12 
  -1   7   7        0.45        2.65      2.36 
   0   7   7       44.43       36.32      1.65 
   1   7   7       23.56       29.10      1.27 
   2   7   7      745.97      723.79      4.30 
   3   7   7      140.93      130.07      3.22 
   4   7   7      278.04      293.53      4.22 
  -4   8   7        0.84        0.70      2.60 
  -3   8   7      176.07      194.54      3.14 
  -2   8   7       81.58       78.89      2.01 
  -1   8   7       24.34       16.75      2.39 
   0   8   7        3.25        2.85      1.51 
   1   8   7      841.79      832.00      3.84 
   2   8   7        0.26        0.05      2.32 
   3   8   7       19.02       21.25      3.36 
   4   8   7       15.16       13.21      4.50 
  -4   9   7       36.14       31.59      2.93 
  -3   9   7     1018.05      952.76      4.82 
  -2   9   7       37.81       36.68      2.04 
  -1   9   7      225.37      211.51      2.38 
   0   9   7      487.75      479.10      3.26 
   1   9   7      685.68      599.44      4.67 
   2   9   7       46.10       45.80      2.60 
   3   9   7      498.40      516.07      3.94 
   4   9   7       48.45       45.55      5.31 
  -4  10   7      563.66      670.58      5.41 
  -3  10   7        0.00       -2.44      2.45 
  -2  10   7      694.60      725.33      4.05 
  -1  10   7       56.94       61.87      2.31 
   0  10   7       37.34       35.94      1.90 
   1  10   7      196.23      188.19      2.75 
   2  10   7      978.49      968.31      7.34 
   3  10   7        4.78        2.29      3.17 
  -4  11   7       88.18      140.13     10.03 
  -3  11   7        3.78        3.65      2.36 
  -2  11   7      153.49      158.22      3.32 
  -1  11   7      828.26      851.43      5.20 
   0  11   7       70.24       59.09      2.17 
   1  11   7        6.53        7.37      2.55 
   2  11   7      766.70      742.81      6.53 
   3  11   7        4.55        2.91      3.15 
  -3  12   7      197.85      200.20      3.91 
  -2  12   7      145.53      151.68      3.41 
  -1  12   7      164.89      196.87      3.56 
   0  12   7        9.70        8.70      2.98 
   1  12   7       26.40       26.19      2.72 
   2  12   7       81.42       78.52      3.57 
   3  12   7       49.00       41.84      3.17 
  -3  13   7      264.20      299.83      4.51 
  -2  13   7       18.22       15.11      2.96 
  -1  13   7     1489.81     1615.01      9.33 
   0  13   7       33.13       32.17      4.03 
   1  13   7       78.06       80.46      2.84 
   2  13   7       14.57       13.10      2.79 
   3  13   7     1017.10      981.12      8.29 
  -3  14   7       12.02        6.95      2.85 
  -2  14   7       76.57       66.77      3.27 
  -1  14   7      337.41      350.64      5.26 
   0  14   7       31.33       30.43      3.23 
   1  14   7       50.43       46.01      2.48 
   2  14   7       70.53       72.01      3.81 
  -2  15   7      366.91      327.61      4.85 
  -1  15   7       73.43       79.37      3.04 
   0  15   7       34.84       28.41      3.67 
   1  15   7        0.63       -0.70      1.91 
   2  15   7      335.46      298.62      3.28 
  -2  16   7       16.02       18.55      3.37 
  -1  16   7       18.69       24.65      3.21 
   0  16   7      153.11      166.89      3.84 
   1  16   7      177.74      186.88      3.73 
  -1  17   7      109.28       94.07      4.47 
   0  17   7       13.76        8.98      3.97 
  -4   0   8      966.11      992.11     10.34 
  -2   0   8     1008.76      950.99      4.60 
   0   0   8     2316.84     2657.68     29.65 
   2   0   8      950.99      944.42      6.51 
   4   0   8      496.14      583.91      6.74 
  -5   1   8       50.03       50.73      3.04 
  -4   1   8     1312.59     1369.66      8.34 
  -3   1   8      107.60      125.43      2.15 
  -2   1   8      125.81      120.99      1.69 
  -1   1   8      191.72      198.12      2.93 
   0   1   8      829.79      728.97     11.23 
   1   1   8        9.07        5.32      2.54 
   2   1   8        6.46       13.08      2.82 
   3   1   8      478.10      484.00      4.43 
   4   1   8       19.04       24.03      2.44 
  -5   2   8       11.25       10.92      2.84 
  -4   2   8        1.24        1.67      3.65 
  -3   2   8      426.12      408.31      2.95 
  -2   2   8        0.14        0.73      1.10 
  -1   2   8      750.84      821.35      3.70 
   0   2   8        0.29        1.25      1.86 
   1   2   8       11.44       26.74      2.07 
   2   2   8       61.37       57.79      1.90 
   3   2   8     5649.78     6269.09     10.12 
   4   2   8        7.27        4.64      2.20 
  -5   3   8      167.72      165.30      3.60 
  -4   3   8      453.23      412.93      4.28 
  -3   3   8      486.72      467.41      3.01 
  -2   3   8      106.51       89.95      1.54 
  -1   3   8      643.69      678.99      2.58 
   0   3   8       29.28       32.00      1.46 
   1   3   8      435.28      388.32      2.74 
   2   3   8      576.77      543.19      2.81 
   3   3   8      161.89      167.58      2.74 
   4   3   8       87.09       84.13      2.49 
  -5   4   8        2.23       -1.27      3.38 
  -4   4   8      332.37      336.39      4.03 
  -3   4   8       15.35       15.29      1.97 
  -2   4   8      800.79      797.99      3.01 
  -1   4   8       16.14       11.32      1.74 
   0   4   8      969.09     1086.80      3.82 
   1   4   8       13.56       14.97      1.69 
   2   4   8      102.67      107.55      3.10 
   3   4   8       18.97       17.35      2.41 
   4   4   8      246.70      273.20      3.39 
  -4   5   8      238.43      233.79      3.68 
  -3   5   8      201.94      189.17      2.80 
  -2   5   8      218.99      211.56      2.08 
  -1   5   8     1461.85     1497.21      4.80 
   0   5   8      149.42      184.84      1.77 
   1   5   8      464.15      457.27      2.21 
   2   5   8      289.96      268.46      2.52 
   3   5   8      477.00      466.55      3.39 
   4   5   8      199.30      173.72      3.26 
  -4   6   8        0.38        0.45      3.11 
  -3   6   8       64.18       66.02      2.22 
  -2   6   8       55.28       53.35      1.79 
  -1   6   8      879.72      852.59      3.59 
   0   6   8       31.08       31.67      2.08 
   1   6   8      617.60      636.18      2.65 
   2   6   8        9.71        7.22      2.68 
   3   6   8        2.89        5.19      4.02 
   4   6   8        0.11        1.21      4.56 
  -4   7   8       40.12       32.52      2.79 
  -3   7   8     1486.39     1409.26      5.18 
  -2   7   8        8.04       10.20      1.77 
  -1   7   8      277.33      331.97      2.64 
   0   7   8      171.28      145.53      2.32 
   1   7   8       93.10       68.07      1.56 
   2   7   8      994.83      984.62      4.28 
   3   7   8       26.89       31.07      4.08 
   4   7   8       15.42       12.86      2.60 
  -4   8   8        8.43       11.55      2.99 
  -3   8   8        0.61        0.87      2.38 
  -2   8   8     4155.81     4275.28      7.71 
  -1   8   8       26.23       27.85      1.74 
   0   8   8       56.15       40.70      1.82 
   1   8   8       34.55       31.67      1.77 
   2   8   8        3.07        7.17      2.55 
   3   8   8        0.08        1.84      4.26 
   4   8   8      464.14      479.62      5.19 
  -4   9   8      150.60      157.11      2.97 
  -3   9   8      297.48      303.44      3.41 
  -2   9   8       19.04       16.65      2.11 
  -1   9   8       65.39       55.16      2.18 
   0   9   8       28.09       34.48      2.02 
   1   9   8     1007.29      983.61      4.69 
   2   9   8      521.76      510.08      4.12 
   3   9   8       13.13       15.93      4.47 
  -4  10   8        0.92        1.51      2.43 
  -3  10   8      446.44      499.24      3.83 
  -2  10   8      149.58      148.44      3.19 
  -1  10   8      127.28      131.03      2.96 
   0  10   8       13.35       12.14      1.93 
   1  10   8     2099.79     2188.40      6.98 
   2  10   8       61.87       55.01      2.91 
   3  10   8       20.00       25.58      4.54 
  -3  11   8      391.20      386.66      4.42 
  -2  11   8       23.17       21.68      2.64 
  -1  11   8      794.31      798.57      5.18 
   0  11   8      347.97      332.43      3.21 
   1  11   8      655.30      658.02      5.55 
   2  11   8      398.84      386.20      4.27 
   3  11   8      128.77      103.65      3.05 
  -3  12   8        1.39        2.45      2.50 
  -2  12   8     2768.38     3106.51     12.14 
  -1  12   8       92.28      104.95      3.65 
   0  12   8      354.42      403.25      5.47 
   1  12   8        0.61       -0.23      2.90 
   2  12   8      118.30      104.26      3.55 
   3  12   8       32.16       23.96      4.39 
  -3  13   8       56.76       53.63      3.26 
  -2  13   8       98.01       82.72      3.48 
  -1  13   8       56.83       60.71      3.31 
   0  13   8     1620.57     1702.97      8.24 
   1  13   8        3.05        2.37      2.45 
   2  13   8      858.35      805.19      5.91 
  -3  14   8      596.99      630.30      5.39 
  -2  14   8       25.16       22.37      3.02 
  -1  14   8      978.15     1047.38      9.05 
   0  14   8       13.02       13.15      3.09 
   1  14   8        0.33       -0.67      2.03 
   2  14   8        1.35        0.36      1.75 
  -2  15   8        2.96        1.19      2.43 
  -1  15   8        3.57        1.33      2.38 
   0  15   8        4.89        3.10      3.91 
   1  15   8      257.36      271.15      3.61 
  -1  16   8       45.28       44.88      3.03 
   0  16   8       30.43       52.28      3.60 
   1  16   8        0.73        3.53      3.26 
  -5   0   9      443.26      460.61      6.28 
  -3   0   9      404.40      357.81      4.33 
  -1   0   9     7106.10     7470.45     14.58 
   1   0   9      423.86      324.43      3.64 
   3   0   9     5630.12     5990.14     19.39 
  -5   1   9      173.47      177.15      3.41 
  -4   1   9      270.47      282.51      5.17 
  -3   1   9      598.36      597.63      3.56 
  -2   1   9        5.87        2.71      1.48 
  -1   1   9     1552.87     1525.81      3.79 
   0   1   9      604.52      573.32      2.74 
   1   1   9        0.99        1.86      2.06 
   2   1   9      112.61      117.20      2.48 
   3   1   9      215.33      224.15      3.56 
   4   1   9      224.15      254.38      2.94 
  -5   2   9        0.35       -0.89      2.64 
  -4   2   9        8.96        7.63      2.97 
  -3   2   9       41.55       41.48      2.05 
  -2   2   9      972.10      872.62      2.92 
  -1   2   9        2.20        0.81      1.21 
   0   2   9      180.67      234.97      2.04 
   1   2   9       14.78       13.08      2.58 
   2   2   9      119.31      117.09      2.05 
   3   2   9      115.06      114.14      3.77 
   4   2   9       50.01       69.97      2.24 
  -5   3   9       48.58       49.49      3.95 
  -4   3   9      188.09      154.01      3.47 
  -3   3   9        0.05        0.62      2.10 
  -2   3   9      943.08      850.50      2.99 
  -1   3   9      729.64      738.99      2.75 
   0   3   9      236.46      228.65      1.82 
   1   3   9       42.83       51.72      1.56 
   2   3   9      948.59      953.69      3.87 
   3   3   9      178.37      180.19      2.75 
   4   3   9        3.62        2.64      2.04 
  -4   4   9        0.18       -0.58      2.87 
  -3   4   9      849.25      844.68      3.90 
  -2   4   9       17.98       17.72      1.67 
  -1   4   9      737.30      804.39      3.09 
   0   4   9        3.07        4.21      1.91 
   1   4   9     1876.97     1915.78      4.40 
   2   4   9      107.71      111.40      2.34 
   3   4   9      380.98      407.21      3.25 
   4   4   9       48.75       42.95      3.02 
  -4   5   9        5.95        5.87      2.77 
  -3   5   9       95.66       88.64      2.35 
  -2   5   9       35.16       40.21      1.85 
  -1   5   9     4191.35     4206.89      8.29 
   0   5   9      428.36      488.05      3.01 
   1   5   9     1499.43     1449.77      4.75 
   2   5   9       21.73       24.39      4.08 
   3   5   9       88.18       75.23      2.85 
   4   5   9      533.40      498.96      4.66 
  -4   6   9     1292.80     1290.50      6.50 
  -3   6   9       20.45       18.00      2.21 
  -2   6   9     1012.50     1081.16      3.91 
  -1   6   9        0.20        1.34      2.38 
   0   6   9      470.24      501.31      3.20 
   1   6   9       65.41       63.38      2.29 
   2   6   9      392.93      422.55      4.21 
   3   6   9       64.34       56.09      2.53 
   4   6   9      821.92      910.73      6.94 
  -4   7   9      327.32      319.30      4.71 
  -3   7   9      515.36      475.68      3.77 
  -2   7   9      663.56      617.18      3.55 
  -1   7   9      284.25      299.58      2.75 
   0   7   9      554.03      489.86      3.85 
   1   7   9       29.71       29.79      1.58 
   2   7   9     1063.88     1042.87      4.68 
   3   7   9       45.84       44.95      2.42 
   4   7   9      101.80       95.70      2.58 
  -4   8   9       56.37       50.91      3.25 
  -3   8   9       24.66       29.19      2.56 
  -2   8   9       80.45       80.13      2.64 
  -1   8   9      215.05      215.96      3.13 
   0   8   9        6.57        9.57      2.00 
   1   8   9      580.53      548.14      3.71 
   2   8   9      145.89      140.35      2.99 
   3   8   9       58.35       46.72      2.63 
  -4   9   9        5.12        9.11      2.62 
  -3   9   9       96.26       81.58      2.84 
  -2   9   9        1.85        2.32      2.42 
  -1   9   9      861.13      821.51      4.69 
   0   9   9       31.33       29.46      2.27 
   1   9   9     1287.20     1227.35      5.03 
   2   9   9       20.55       20.24      4.32 
   3   9   9      119.83      114.00      3.43 
  -4  10   9      444.48      481.19     10.32 
  -3  10   9       48.12       53.70      2.62 
  -2  10   9      670.52      697.99      5.39 
  -1  10   9       35.89       34.81      3.79 
   0  10   9      342.17      367.35      3.48 
   1  10   9        0.16        1.75      3.11 
   2  10   9      836.17      842.78      5.65 
   3  10   9        6.96        3.69      2.59 
  -3  11   9       81.55       83.77      2.97 
  -2  11   9      459.15      458.68      4.70 
  -1  11   9       26.70       24.21      3.04 
   0  11   9     1522.82     1575.36      6.76 
   1  11   9       90.64       87.80      3.95 
   2  11   9       45.66       51.54      3.38 
   3  11   9        3.69        3.44      2.17 
  -3  12   9       24.75       29.70      2.41 
  -2  12   9       71.38       68.48      3.20 
  -1  12   9       14.75       21.61      3.83 
   0  12   9       50.43       48.69      2.98 
   1  12   9        2.61        4.02      3.46 
   2  12   9        7.94        7.33      3.65 
   3  12   9       72.03       75.64      2.86 
  -3  13   9       40.04       40.69      3.06 
  -2  13   9        5.97        5.23      2.49 
  -1  13   9      108.95      106.96      4.08 
   0  13   9      811.14      786.94      7.57 
   1  13   9      206.01      191.59      2.91 
   2  13   9      249.85      218.00      3.47 
  -2  14   9       72.11       58.77      2.58 
  -1  14   9       20.52       18.44      3.32 
   0  14   9      211.16      219.33      4.21 
   1  14   9        1.84       -0.80      2.14 
   2  14   9       92.63       89.73      2.35 
  -2  15   9       63.67       77.75      3.22 
  -1  15   9       93.83       95.09      2.67 
   0  15   9      211.66      218.74      5.00 
   1  15   9       24.92       19.68      2.12 
  -1  16   9      354.80      421.75      5.82 
   0  16   9        0.10        0.26      2.78 
  -4   0  10       13.06        4.02      3.90 
  -2   0  10       84.49       97.84      3.15 
   0   0  10     1895.95     2027.57      6.33 
   2   0  10        6.37        7.16      4.17 
   4   0  10     2674.36     2812.99     11.69 
  -4   1  10       61.35       70.46      3.60 
  -3   1  10     1495.86     1480.47      5.17 
  -2   1  10       10.17       15.00      1.54 
  -1   1  10      760.35      722.21      2.66 
   0   1  10        1.62        1.86      1.45 
   1   1  10       22.62       19.06      2.29 
   2   1  10      134.60      139.17      2.36 
   3   1  10      209.33      209.03      3.81 
   4   1  10      129.19      137.49      2.49 
  -4   2  10        0.18        0.90      2.89 
  -3   2  10     1818.32     1809.44      6.52 
  -2   2  10        2.90        2.59      1.40 
  -1   2  10       90.40       75.99      1.43 
   0   2  10        0.18        1.62      1.58 
   1   2  10      513.91      497.11      2.91 
   2   2  10        8.24        9.36      3.39 
   3   2  10      306.64      363.17      3.21 
   4   2  10       14.68       14.74      2.07 
  -4   3  10        1.74       -3.49      2.75 
  -3   3  10      505.89      498.49      3.70 
  -2   3  10      871.73      792.75      3.27 
  -1   3  10       24.22       23.29      1.36 
   0   3  10      258.17      222.28      2.68 
   1   3  10      181.89      186.01      1.99 
   2   3  10       61.42       66.05      1.93 
   3   3  10      558.84      551.51      3.54 
   4   3  10       19.57       18.52      2.06 
  -4   4  10      298.26      285.52      3.70 
  -3   4  10        9.93        9.99      2.25 
  -2   4  10       20.43       25.02      1.86 
  -1   4  10        0.11        0.99      1.47 
   0   4  10       33.06       48.73      1.53 
   1   4  10       15.38       16.16      1.66 
   2   4  10     1325.46     1385.10      4.69 
   3   4  10        0.80        0.08      3.61 
   4   4  10      267.54      279.13      3.61 
  -4   5  10      131.63      124.94      3.06 
  -3   5  10      126.76      116.89      2.99 
  -2   5  10      385.94      382.77      2.92 
  -1   5  10     1595.52     1590.70      4.65 
   0   5  10     1473.54     1537.04      5.19 
   1   5  10      979.31      970.90      4.13 
   2   5  10      624.86      588.51      3.76 
   3   5  10       13.45       14.23      4.02 
   4   5  10      244.67      239.76      3.61 
  -4   6  10        0.06        2.42      3.50 
  -3   6  10       51.58       45.84      2.35 
  -2   6  10       14.91       12.36      1.93 
  -1   6  10      144.54      155.15      2.34 
   0   6  10        0.46       -2.62      3.23 
   1   6  10      611.61      619.46      3.57 
   2   6  10        9.51        6.19      4.94 
   3   6  10       28.64       25.77      4.09 
   4   6  10        0.05        0.69      2.36 
  -4   7  10      311.61      298.57      4.75 
  -3   7  10      197.03      171.23      2.91 
  -2   7  10      761.60      725.41      4.24 
  -1   7  10      545.68      533.26      3.52 
   0   7  10      122.94      110.33      2.74 
   1   7  10      257.45      249.60      3.30 
   2   7  10        3.06        3.34      4.25 
   3   7  10      635.75      591.00      3.53 
  -4   8  10      606.12      541.48      6.48 
  -3   8  10        0.36       -1.20      2.30 
  -2   8  10      380.75      379.59      3.57 
  -1   8  10       58.58       50.41      3.34 
   0   8  10       84.63       85.53      2.41 
   1   8  10        3.16        4.37      4.76 
   2   8  10     1806.27     1824.10      7.94 
   3   8  10        5.25        6.02      2.74 
  -4   9  10        0.25       -2.74      2.54 
  -3   9  10       30.96       28.60      2.52 
  -2   9  10      641.51      633.58      4.25 
  -1   9  10      114.78      108.81      2.90 
   0   9  10      170.08      164.87      3.16 
   1   9  10       86.75       73.83      4.06 
   2   9  10      260.87      250.80      4.04 
   3   9  10      322.90      297.29      4.06 
  -3  10  10      463.43      510.14      4.24 
  -2  10  10       11.43       10.42      2.77 
  -1  10  10     2380.04     2522.90      9.37 
   0  10  10        7.06        9.55      2.91 
   1  10  10       13.89        8.48      3.77 
   2  10  10       68.31       62.99      6.52 
   3  10  10       24.84       25.25      4.77 
  -3  11  10       11.18        9.30      2.35 
  -2  11  10       94.64       99.29      3.02 
  -1  11  10      143.94      139.00      4.45 
   0  11  10      217.48      224.23      3.33 
   1  11  10        5.84        7.30      4.13 
   2  11  10      151.26      133.68      3.53 
   3  11  10      236.66      217.17      3.81 
  -3  12  10       13.64       16.87      2.17 
  -2  12  10       28.05       32.24      2.55 
  -1  12  10       55.27       51.45      3.97 
   0  12  10      928.71      971.27      8.46 
   1  12  10        7.21       11.19      2.55 
   2  12  10      650.52      694.15      6.21 
  -3  13  10        6.29        0.75      3.50 
  -2  13  10      152.49      172.29      3.10 
  -1  13  10        1.58        2.06      3.34 
   0  13  10     2350.82     2342.69     11.66 
   1  13  10      359.68      344.44      4.39 
   2  13  10       95.80       83.79      2.52 
  -2  14  10        0.48       -1.33      2.05 
  -1  14  10      391.68      504.75      4.81 
   0  14  10      240.55      235.30      4.02 
   1  14  10      112.65      134.60      2.56 
  -1  15  10      449.85      470.32      3.65 
   0  15  10        5.24        6.72      3.23 
   1  15  10        1.17       -4.89      6.81 
  -3   0  11      773.56      706.84      5.63 
  -1   0  11     2123.53     2120.16      6.03 
   1   0  11      945.18     1124.51      7.63 
   3   0  11     2734.02     3269.32     11.42 
  -4   1  11      238.35      253.36      3.45 
  -3   1  11     1719.85     1659.73      5.53 
  -2   1  11      118.39      118.68      1.81 
  -1   1  11      189.00      190.76      1.86 
   0   1  11      748.96      785.65      2.95 
   1   1  11      474.76      472.74      2.97 
   2   1  11      134.29      137.16      2.83 
   3   1  11       76.27       94.13      2.75 
   4   1  11      287.27      295.51      2.89 
  -4   2  11      135.76      150.30      3.16 
  -3   2  11        2.74        0.51      2.27 
  -2   2  11      616.23      607.53      3.01 
  -1   2  11       24.06       25.08      1.43 
   0   2  11     5140.32     5567.66      7.33 
   1   2  11        0.35        3.60      2.97 
   2   2  11      604.73      589.95      4.52 
   3   2  11        9.99        6.85      2.77 
   4   2  11     1069.16     1079.08      4.53 
  -4   3  11       99.07      100.38      2.96 
  -3   3  11      391.52      368.20      3.13 
  -2   3  11     1016.76      927.17      3.67 
  -1   3  11      549.28      512.78      2.66 
   0   3  11      122.71      127.95      2.05 
   1   3  11      118.05      113.39      1.98 
   2   3  11      248.72      233.68      2.72 
   3   3  11      199.31      202.11      3.17 
   4   3  11       33.31       37.12      2.54 
  -4   4  11        0.59        0.73      2.49 
  -3   4  11       40.47       39.29      2.65 
  -2   4  11       28.58       33.14      1.99 
  -1   4  11     1934.73     1929.27      4.77 
   0   4  11       76.14       72.28      3.08 
   1   4  11      643.29      681.19      3.43 
   2   4  11        1.98        1.69      4.28 
   3   4  11        5.76        3.69      3.29 
   4   4  11        7.89        8.72      3.52 
  -4   5  11       20.83       19.87      2.91 
  -3   5  11      322.53      301.37      3.47 
  -2   5  11       89.80       84.29      2.42 
  -1   5  11      395.88      408.01      3.05 
   0   5  11     2100.79     1871.25      6.61 
   1   5  11      292.99      309.20      3.14 
   2   5  11      132.54      132.70      5.15 
   3   5  11      519.98      532.18      4.06 
  -4   6  11       42.22       46.03      3.26 
  -3   6  11        8.88        5.21      2.34 
  -2   6  11        1.77        0.19      2.09 
  -1   6  11       92.82       97.03      2.51 
   0   6  11      849.09      860.88      5.10 
   1   6  11       71.79       68.68      2.25 
   2   6  11      247.24      249.76      3.19 
   3   6  11        0.38        4.45      3.15 
  -4   7  11      590.41      590.38      6.72 
  -3   7  11      135.10      109.69      2.60 
  -2   7  11     1543.32     1489.69      5.30 
  -1   7  11        0.09        0.16      2.32 
   0   7  11      219.71      235.60      3.06 
   1   7  11       35.14       31.39      2.73 
   2   7  11       67.73       59.80      3.02 
   3   7  11      135.44      118.01      4.89 
  -4   8  11        5.00        2.40      3.14 
  -3   8  11      332.52      319.11      3.73 
  -2   8  11        5.67        7.97      2.52 
  -1   8  11     2080.38     2174.19      9.09 
   0   8  11       33.98       33.87      2.27 
   1   8  11      592.09      641.57      5.03 
   2   8  11       44.28       37.86      3.17 
   3   8  11      502.22      512.44      4.57 
  -3   9  11      126.98      151.06      3.06 
  -2   9  11      375.62      358.58      3.56 
  -1   9  11        5.19        4.42      2.89 
   0   9  11        1.36        0.38      2.15 
   1   9  11        9.50        9.12      2.47 
   2   9  11       96.22       89.73      2.46 
   3   9  11      400.14      386.89      4.69 
  -3  10  11        9.88        8.29      2.34 
  -2  10  11       30.94       38.97      2.78 
  -1  10  11      182.52      174.90      3.82 
   0  10  11      206.49      204.76      3.41 
   1  10  11       30.69       27.32      2.56 
   2  10  11       30.73       34.02      2.97 
   3  10  11        8.71        8.81      3.32 
  -3  11  11       41.02       38.78      2.22 
  -2  11  11      289.29      306.86      3.59 
  -1  11  11       60.34       58.77      3.73 
   0  11  11       43.74       46.01      5.63 
   1  11  11        8.32        8.47      2.60 
   2  11  11      347.53      357.95      4.84 
  -3  12  11        6.82        7.33      1.97 
  -2  12  11       25.31       24.21      2.36 
  -1  12  11      627.71      673.94      6.38 
   0  12  11       68.04       55.87      3.15 
   1  12  11     1004.24     1009.56      7.53 
   2  12  11        1.96        4.68      3.99 
  -2  13  11      149.71      169.55      3.19 
  -1  13  11        0.36        2.78      2.73 
   0  13  11      230.66      234.93      5.49 
   1  13  11     1731.81     1684.09      5.83 
   2  13  11       24.57       20.24      1.91 
  -2  14  11        0.90        3.25      2.46 
  -1  14  11       37.23       36.13      2.36 
   0  14  11      425.50      437.26      5.83 
   1  14  11        5.74        2.67      2.01 
  -1  15  11       22.33       23.29      2.36 
   0  15  11       26.27       29.15      2.80 
  -4   0  12      270.25      282.28      6.08 
  -2   0  12      218.32      195.49      3.47 
   0   0  12       12.50        8.74      2.06 
   2   0  12     2751.88     3046.47      8.46 
  -4   1  12      161.99      170.57      3.02 
  -3   1  12      186.88      161.77      2.73 
  -2   1  12      996.51      991.86      4.04 
  -1   1  12       74.18       85.94      1.94 
   0   1  12      489.44      457.27      2.54 
   1   1  12      391.11      371.48      2.71 
   2   1  12      196.57      210.79      2.93 
   3   1  12       38.02       42.03      2.69 
  -4   2  12        2.71        2.59      2.36 
  -3   2  12       75.08       59.79      2.37 
  -2   2  12        1.96        1.77      1.85 
  -1   2  12      150.54      201.27      2.25 
   0   2  12        1.61        1.63      1.96 
   1   2  12      418.51      444.14      3.46 
   2   2  12       23.44       25.63      2.85 
   3   2  12      736.16      887.88      4.43 
  -4   3  12       70.16       70.31      2.55 
  -3   3  12        4.81        4.56      2.60 
  -2   3  12       66.34       54.22      2.13 
  -1   3  12      855.03      783.32      3.34 
   0   3  12      340.91      324.08      3.34 
   1   3  12       58.91       60.70      3.73 
   2   3  12      176.04      171.14      3.55 
   3   3  12        9.21       10.18      2.61 
  -4   4  12       20.99       29.30      2.74 
  -3   4  12        3.59        2.74      2.60 
  -2   4  12      494.78      485.85      3.36 
  -1   4  12        0.05        0.05      1.65 
   0   4  12       61.65       65.27      2.41 
   1   4  12        4.22        3.21      4.61 
   2   4  12      901.33      881.55      5.46 
   3   4  12        5.86        3.28      2.72 
  -4   5  12        7.71        6.29      2.50 
  -3   5  12       45.82       39.98      2.60 
  -2   5  12        1.91        2.71      2.32 
  -1   5  12       21.64       23.45      2.03 
   0   5  12     2064.23     2068.27      6.03 
   1   5  12        8.21        3.50      3.79 
   2   5  12        7.84        7.49      4.67 
   3   5  12      229.80      201.66      2.99 
  -4   6  12       12.09       13.95      2.82 
  -3   6  12     1425.05     1454.60      6.28 
  -2   6  12        0.32       -0.53      2.14 
  -1   6  12     1012.84     1078.76      4.50 
   0   6  12        3.59        1.29      4.85 
   1   6  12      103.43      108.96      2.69 
   2   6  12        0.90        2.85      5.23 
   3   6  12      131.83      148.94      3.11 
  -4   7  12      199.88      208.51      4.47 
  -3   7  12      309.70      312.34      3.32 
  -2   7  12      218.94      208.45      2.86 
  -1   7  12      254.83      242.86      2.86 
   0   7  12      595.66      606.47      4.37 
   1   7  12      201.31      202.91      3.28 
   2   7  12      152.31      142.84      3.82 
   3   7  12       45.18       41.35      3.36 
  -3   8  12       38.77       34.46      2.31 
  -2   8  12      341.00      385.36      3.60 
  -1   8  12       38.89       39.73      2.80 
   0   8  12      261.45      291.23      3.30 
   1   8  12       11.09       10.98      4.19 
   2   8  12       26.01       20.00      5.32 
   3   8  12       33.28       30.15      2.85 
  -3   9  12       13.37        7.44      2.43 
  -2   9  12      408.97      356.49      3.47 
  -1   9  12      145.97      154.72      2.97 
   0   9  12      505.09      507.69      3.98 
   1   9  12      252.76      256.60      3.14 
   2   9  12      467.89      425.44      4.16 
   3   9  12       27.39       18.16      4.02 
  -3  10  12      936.19      960.81      6.91 
  -2  10  12       53.71       56.15      2.67 
  -1  10  12     2059.07     2115.16     10.44 
   0  10  12      107.26      100.25      2.87 
   1  10  12      176.25      172.02      2.78 
   2  10  12        5.87        3.73      5.01 
  -3  11  12      132.56      125.36      2.85 
  -2  11  12        5.99        2.98      2.31 
  -1  11  12       83.03       85.92      3.12 
   0  11  12       40.73       36.14      4.68 
   1  11  12     1440.00     1385.91      5.81 
   2  11  12        4.20        5.80      3.75 
  -2  12  12      587.28      630.51      4.20 
  -1  12  12       40.26       41.28      2.97 
   0  12  12      102.48       99.39      2.99 
   1  12  12       80.09       68.70      2.21 
   2  12  12       30.12       31.44      2.16 
  -2  13  12       78.15       95.79      4.11 
  -1  13  12        1.05        0.77      2.25 
   0  13  12       78.61       72.10      3.06 
   1  13  12      532.97      499.87      3.19 
  -1  14  12       19.51       19.81      1.93 
   0  14  12        9.85        9.60      2.30 
  -3   0  13      150.32      161.12      3.79 
  -1   0  13     1095.70     1203.37      6.07 
   1   0  13      506.76      551.51      5.22 
   3   0  13       95.96      112.08      4.04 
  -4   1  13        1.07        2.04      2.09 
  -3   1  13       57.62       67.16      2.42 
  -2   1  13     2107.07     2070.69      6.21 
  -1   1  13       79.85       71.11      2.21 
   0   1  13      183.83      189.73      2.10 
   1   1  13      272.21      268.48      2.86 
   2   1  13      128.51      135.62      2.56 
   3   1  13       11.21       13.52      2.12 
  -4   2  13      278.46      293.42      3.10 
  -3   2  13        4.37        4.61      2.41 
  -2   2  13     4780.22     4921.41      9.33 
  -1   2  13        0.98        0.16      1.84 
   0   2  13       21.98       28.13      1.99 
   1   2  13       89.41       82.79      3.37 
   2   2  13       81.83       92.37      2.62 
   3   2  13        6.48        4.52      1.91 
  -4   3  13        0.03       -1.61      2.38 
  -3   3  13       33.76       37.82      2.58 
  -2   3  13      586.69      602.86      3.62 
  -1   3  13      459.92      441.41      3.04 
   0   3  13      720.96      704.10      4.65 
   1   3  13      399.69      392.38      4.21 
   2   3  13      569.19      536.88      3.67 
   3   3  13      121.18      123.62      2.47 
  -4   4  13       20.57       18.20      2.35 
  -3   4  13      223.09      224.90      4.26 
  -2   4  13       15.83       12.60      2.19 
  -1   4  13       46.73       52.84      2.13 
   0   4  13       43.53       39.21      3.01 
   1   4  13       34.02       30.87      4.05 
   2   4  13       75.29       65.23      4.02 
   3   4  13      479.58      530.85      4.19 
  -4   5  13       31.08       26.60      2.69 
  -3   5  13       63.31       74.77      3.50 
  -2   5  13       43.63       38.37      2.51 
  -1   5  13     1196.84     1145.63      4.65 
   0   5  13       23.89       26.12      3.48 
   1   5  13       14.73        6.32      4.95 
   2   5  13       11.77        3.07      4.71 
   3   5  13       12.94        6.15      2.19 
  -4   6  13      532.77      660.50      6.50 
  -3   6  13       20.05       22.55      2.53 
  -2   6  13       57.22       63.97      2.37 
  -1   6  13        4.54        3.69      2.18 
   0   6  13      895.60      915.95      5.70 
   1   6  13       65.44       56.78      5.59 
   2   6  13      223.06      205.20      5.20 
   3   6  13       33.42       30.06      2.30 
  -3   7  13      110.52      110.21      2.47 
  -2   7  13        1.41       -0.05      2.13 
  -1   7  13      106.91       99.05      2.50 
   0   7  13      978.42      975.01      5.35 
   1   7  13       69.29       59.58      5.67 
   2   7  13       56.49       48.53      5.54 
   3   7  13       94.05       92.80      3.04 
  -3   8  13       65.90       47.38      2.15 
  -2   8  13        2.21        2.45      2.29 
  -1   8  13       24.44       32.01      2.23 
   0   8  13       45.52       43.71      4.26 
   1   8  13      479.67      542.82      4.23 
   2   8  13        9.97        7.55      5.74 
  -3   9  13       92.02       93.24      2.96 
  -2   9  13       34.58       27.79      2.32 
  -1   9  13      923.14      928.33      5.91 
   0   9  13        0.78        1.51      3.66 
   1   9  13       55.56       55.67      3.21 
   2   9  13       48.45       39.58      3.71 
  -3  10  13       19.55       18.12      1.96 
  -2  10  13        2.80        5.33      2.21 
  -1  10  13       26.54       26.83      2.82 
   0  10  13     4225.08     4296.90     10.10 
   1  10  13        2.97        1.12      3.94 
   2  10  13       52.13       35.81      4.39 
  -2  11  13      134.95      135.14      3.16 
  -1  11  13       60.53       62.20      2.73 
   0  11  13        3.11        1.30      4.21 
   1  11  13      292.44      267.82      2.93 
   2  11  13      182.00      171.81      2.91 
  -2  12  13        5.12        6.72      2.25 
  -1  12  13       72.64       83.96      2.67 
   0  12  13        3.86        1.91      2.62 
   1  12  13      631.81      636.73      3.89 
  -2  13  13       15.56        8.85      3.19 
  -1  13  13       39.13       49.39      2.12 
   0  13  13       47.15       40.24      2.57 
   1  13  13      585.10      479.94      7.54 
   0  14  13      132.81      151.67      4.37 
  -4   0  14        8.66        9.06      2.68 
  -2   0  14        7.97       17.06      4.99 
   0   0  14      491.65      515.72      4.02 
   2   0  14        2.38        8.03      3.19 
  -4   1  14      187.53      167.41      3.01 
  -3   1  14      233.58      243.99      3.05 
  -2   1  14      627.16      607.10      4.37 
  -1   1  14        8.78       12.49      2.18 
   0   1  14        1.10       -0.08      2.01 
   1   1  14       52.28       61.86      2.71 
   2   1  14      344.33      366.36      3.06 
   3   1  14        4.17        5.78      1.99 
  -4   2  14        1.53        1.10      1.80 
  -3   2  14      798.06      832.00      4.83 
  -2   2  14        8.35        8.38      2.65 
  -1   2  14      958.92     1008.91      4.20 
   0   2  14       12.00       12.32      2.31 
   1   2  14     1484.29     1647.55      6.72 
   2   2  14       36.36       31.44      2.32 
   3   2  14       41.25       44.32      1.99 
  -4   3  14      282.27      286.56      3.43 
  -3   3  14        7.70        9.13      2.47 
  -2   3  14      584.29      577.57      3.94 
  -1   3  14        5.53        3.60      2.04 
   0   3  14      112.86      116.60      2.66 
   1   3  14     1644.75     1648.85      6.77 
   2   3  14       97.59       81.79      2.82 
   3   3  14      125.52      121.89      2.23 
  -4   4  14      133.00      148.58      3.06 
  -3   4  14        0.02        0.11      2.42 
  -2   4  14        0.35        0.64      2.26 
  -1   4  14        8.94        9.55      2.28 
   0   4  14      850.68      913.97      4.80 
   1   4  14       25.08       19.42      3.60 
   2   4  14      196.21      233.55      3.27 
   3   4  14        9.21       10.18      1.84 
  -3   5  14      184.34      199.75      3.47 
  -2   5  14        7.95       10.59      2.29 
  -1   5  14     1217.50     1176.88      5.73 
   0   5  14      250.34      240.14      3.91 
   1   5  14      135.49      157.72      3.54 
   2   5  14       95.52       91.74      3.45 
   3   5  14        0.86        1.56      1.78 
  -3   6  14       94.83       69.50      3.16 
  -2   6  14        7.80        5.46      2.23 
  -1   6  14       98.69      120.57      2.49 
   0   6  14        1.37        1.51      4.16 
   1   6  14     1385.39     1543.97      6.49 
   2   6  14        3.41        2.33      3.80 
   3   6  14       33.62       31.65      6.00 
  -3   7  14      304.84      318.34      3.46 
  -2   7  14       19.85       21.12      2.31 
  -1   7  14      294.30      279.76      3.19 
   0   7  14      233.68      239.88      3.84 
   1   7  14     1055.44     1085.71      5.65 
   2   7  14        3.22       -4.30      4.13 
  -3   8  14        0.02        1.49      1.77 
  -2   8  14       78.62       57.63      2.31 
  -1   8  14        3.94        3.39      2.16 
   0   8  14     1087.70     1143.62      6.25 
   1   8  14        5.74        6.94      4.12 
   2   8  14       14.39       17.34      3.45 
  -3   9  14       50.08       57.93      2.68 
  -2   9  14       19.69       22.54      2.24 
  -1   9  14      463.29      469.27      4.32 
   0   9  14        4.41        2.93      3.22 
   1   9  14        9.00        7.65      3.98 
   2   9  14       88.55       91.10      2.76 
  -2  10  14       26.67       19.81      2.30 
  -1  10  14       11.09       11.65      2.41 
   0  10  14      194.22      179.90      4.64 
   1  10  14        1.17        0.58      3.17 
   2  10  14        3.45        4.96      3.07 
  -2  11  14        3.71        3.39      1.91 
  -1  11  14      812.69      827.22      4.68 
   0  11  14        0.10        2.41      3.10 
   1  11  14      109.05       96.62      2.85 
  -2  12  14       90.93       81.01      3.10 
  -1  12  14       94.57      105.55      2.70 
   0  12  14      383.23      416.15      4.91 
   1  12  14       66.69       52.58      5.26 
  -1  13  14        0.09        4.83      3.83 
   0  13  14      262.92      268.21      4.19 
  -3   0  15        0.85       -1.55      4.05 
  -1   0  15     1966.18     1977.37      9.42 
   1   0  15     1245.26     1373.58      7.11 
   3   0  15      237.39      263.15      4.32 
  -3   1  15      576.00      585.80      4.00 
  -2   1  15        4.59        2.13      3.46 
  -1   1  15      539.54      581.20      3.80 
   0   1  15       31.04       22.25      2.28 
   1   1  15      285.72      309.40      3.33 
   2   1  15      368.44      374.53      3.27 
   3   1  15        0.87       -1.68      1.90 
  -3   2  15        5.20        6.13      2.25 
  -2   2  15       53.47       50.71      2.72 
  -1   2  15       34.17       31.06      2.34 
   0   2  15      235.46      261.39      3.08 
   1   2  15       11.78       12.09      2.51 
   2   2  15       62.28       64.00      2.35 
   3   2  15        5.62        4.33      2.14 
  -3   3  15       19.94       11.62      2.22 
  -2   3  15      486.03      453.10      3.95 
  -1   3  15      383.86      377.41      3.12 
   0   3  15       32.71       37.09      2.41 
   1   3  15      538.57      531.08      4.36 
   2   3  15        5.02        2.01      2.07 
   3   3  15       35.76       45.63      2.89 
  -3   4  15       59.09       80.59      2.45 
  -2   4  15       34.41       37.42      2.88 
  -1   4  15      925.83      986.30      4.34 
   0   4  15       63.58       61.07      2.44 
   1   4  15        8.13        7.96      3.45 
   2   4  15        3.85        0.78      2.02 
  -3   5  15      496.83      485.72      4.06 
  -2   5  15      283.06      285.51      3.34 
  -1   5  15      543.88      532.73      4.13 
   0   5  15      394.94      381.11      4.35 
   1   5  15      355.42      386.39      4.43 
   2   5  15        8.15        7.33      2.38 
  -3   6  15       33.44       36.36      2.40 
  -2   6  15     1576.82     1647.16      6.65 
  -1   6  15       45.77       48.26      2.80 
   0   6  15       75.42       78.56      3.65 
   1   6  15       23.31       23.27      3.41 
   2   6  15       18.65       23.85      2.67 
  -3   7  15       20.01       22.23      2.18 
  -2   7  15        0.27       -0.07      1.98 
  -1   7  15        4.80        6.11      2.82 
   0   7  15       21.92       25.06      2.93 
   1   7  15      296.45      295.24      4.00 
   2   7  15       21.19       23.73      2.55 
  -3   8  15      371.60      497.48      4.62 
  -2   8  15       40.06       36.77      1.93 
  -1   8  15       65.23       73.87      2.61 
   0   8  15      111.92      109.43      2.78 
   1   8  15      354.88      350.58      2.92 
   2   8  15        7.54        7.33      1.82 
  -2   9  15        9.38        5.83      2.05 
  -1   9  15      322.26      315.44      4.92 
   0   9  15       60.20       57.30      2.71 
   1   9  15      121.62      113.61      2.95 
   2   9  15      130.63      119.59      3.14 
  -2  10  15      482.92      492.51      4.67 
  -1  10  15       30.67       29.99      2.31 
   0  10  15      431.51      429.31      4.69 
   1  10  15       28.32       20.85      2.15 
  -2  11  15        7.83        6.96      4.30 
  -1  11  15       37.37       37.54      2.36 
   0  11  15      141.78      145.96      3.99 
   1  11  15        4.91       11.94      3.89 
  -1  12  15      315.88      367.79      4.77 
   0  12  15       12.05       11.67      2.60 
  -2   0  16      365.89      341.48      6.60 
   0   0  16      152.29      129.51      4.21 
   2   0  16     1227.81     1334.03      8.42 
  -3   1  16       40.24       40.26      2.85 
  -2   1  16      100.16       97.55      3.61 
  -1   1  16      822.01      829.64      4.26 
   0   1  16        3.46       -0.24      2.45 
   1   1  16       31.72       34.90      2.32 
   2   1  16        0.15       -1.37      2.05 
  -3   2  16       83.14       93.63      2.95 
  -2   2  16        5.56        4.87      2.65 
  -1   2  16      900.70      941.96      4.51 
   0   2  16        1.57        1.47      2.17 
   1   2  16      499.99      535.66      3.97 
   2   2  16       21.89       17.80      1.85 
  -3   3  16      442.53      445.42      3.70 
  -2   3  16      111.74       92.16      3.01 
  -1   3  16      724.90      716.30      4.06 
   0   3  16      317.91      317.95      3.26 
   1   3  16       59.16       55.08      3.01 
   2   3  16      134.36      117.46      2.15 
  -3   4  16        0.65        0.97      2.34 
  -2   4  16        2.47        1.29      2.50 
  -1   4  16        2.38        0.82      1.99 
   0   4  16       38.93       44.63      2.97 
   1   4  16        3.75        5.16      2.51 
   2   4  16      403.81      452.92      3.13 
  -3   5  16       45.07       40.27      2.16 
  -2   5  16      512.00      543.17      4.31 
  -1   5  16        8.18        6.70      2.40 
   0   5  16     1043.51     1070.57      6.04 
   1   5  16       84.02       90.33      2.90 
   2   5  16      107.93      108.88      3.19 
  -3   6  16      855.10     1021.98      6.11 
  -2   6  16        0.05       -0.21      2.28 
  -1   6  16       11.78        8.27      2.64 
   0   6  16        5.93        5.56      2.79 
   1   6  16      110.69      115.63      2.77 
   2   6  16       11.92       16.83      2.13 
  -3   7  16       28.98       37.10      4.06 
  -2   7  16        5.52        6.15      2.13 
  -1   7  16      195.67      213.22      3.26 
   0   7  16      154.00      156.73      2.93 
   1   7  16      567.72      586.94      4.34 
   2   7  16        8.87        6.85      1.86 
  -2   8  16      563.20      573.13      6.40 
  -1   8  16       19.72       15.78      2.36 
   0   8  16      559.71      555.08      4.03 
   1   8  16       90.43       83.34      2.66 
  -2   9  16       94.43      103.28      2.94 
  -1   9  16        6.66        4.00      2.47 
   0   9  16     1328.44     1326.45      8.71 
   1   9  16        1.59        3.13      1.98 
  -1  10  16      312.91      363.09      3.54 
   0  10  16        4.41        1.91      2.17 
  -1  11  16       76.43       88.10      4.08 
   0  11  16       64.81       68.61      4.46 
  -3   0  17      600.79      597.73      6.19 
  -1   0  17      745.77      768.60      6.20 
   1   0  17        1.76       -1.95      3.00 
  -3   1  17      278.01      274.79      3.37 
  -2   1  17      472.90      478.18      4.82 
  -1   1  17      641.36      629.05      4.08 
   0   1  17       37.45       40.75      2.41 
   1   1  17       84.80       81.74      2.43 
   2   1  17       35.76       30.37      1.73 
  -3   2  17        0.06       -0.19      2.15 
  -2   2  17        8.25        6.94      2.86 
  -1   2  17        2.38        2.10      1.94 
   0   2  17      127.95      144.59      2.75 
   1   2  17        6.40        5.37      2.39 
   2   2  17      524.11      589.51      3.56 
  -3   3  17      746.31      763.36      5.41 
  -2   3  17       44.98       44.43      2.93 
  -1   3  17       88.21       76.93      2.22 
   0   3  17      312.96      287.41      3.13 
   1   3  17        0.01        1.18      2.13 
   2   3  17      457.19      468.76      4.36 
  -3   4  17      335.01      381.86      4.04 
  -2   4  17        0.29        1.41      2.52 
  -1   4  17        2.29        0.08      2.43 
   0   4  17       11.54        9.05      2.45 
   1   4  17      154.68      160.34      2.84 
   2   4  17        0.06        0.26      2.14 
  -3   5  17      160.01      185.14      5.37 
  -2   5  17      152.03      152.76      2.70 
  -1   5  17        7.25        4.59      2.67 
   0   5  17      222.02      234.28      3.39 
   1   5  17       12.67       11.03      2.01 
  -2   6  17        1.42        2.17      1.88 
  -1   6  17       10.61        6.53      2.51 
   0   6  17        2.70        2.15      2.14 
   1   6  17        5.61        5.36      1.84 
  -2   7  17      152.42      153.32      2.36 
  -1   7  17        2.58        1.97      2.05 
   0   7  17      228.17      222.80      2.84 
   1   7  17       30.57       33.92      1.81 
  -2   8  17        9.16        5.65      2.70 
  -1   8  17     1128.72     1199.04      6.72 
   0   8  17        1.15        0.29      2.21 
   1   8  17      648.31      618.79      3.96 
  -1   9  17       54.17       47.92      2.23 
   0   9  17      278.76      270.51      2.80 
  -2   0  18      290.30      306.92      5.36 
   0   0  18     2007.42     2091.75      8.92 
  -2   1  18      191.58      192.13      3.32 
  -1   1  18       38.78       28.47      2.06 
   0   1  18      774.90      778.79      4.13 
   1   1  18       12.67       10.86      2.09 
  -2   2  18        1.96        1.88      2.34 
  -1   2  18        4.30        4.85      2.11 
   0   2  18        2.55        0.71      2.12 
   1   2  18      215.92      251.85      3.29 
  -2   3  18       47.85       33.90      2.41 
  -1   3  18        0.41       -2.27      2.08 
   0   3  18       19.82       18.57      2.62 
   1   3  18      165.98      153.35      2.30 
  -2   4  18      210.71      254.68      3.19 
  -1   4  18        3.15        2.32      2.34 
   0   4  18      976.13     1024.58      6.25 
   1   4  18        3.89        4.95      1.65 
  -2   5  18       55.62       53.95      2.25 
  -1   5  18        0.10        1.80      2.21 
   0   5  18        4.82        2.47      1.86 
   1   5  18      108.59      111.29      2.19 
  -2   6  18        7.30        3.39      3.89 
  -1   6  18      984.73     1000.88      5.33 
   0   6  18        0.07        0.30      1.67 
   1   6  18      213.48      237.45      3.84 
  -1   7  18       26.87       28.66      2.45 
   0   7  18        1.56       -0.14      2.43 
   0   8  18       63.87       66.19      3.33 
  -1   0  19       69.63       62.32      2.65 
   1   0  19       75.21       82.29      3.08 
  -2   1  19       20.35       15.06      2.06 
  -1   1  19       32.69       35.38      1.93 
   0   1  19      511.79      486.96      3.36 
   1   1  19        5.46        2.62      2.01 
  -2   2  19      133.61      138.19      3.01 
  -1   2  19        0.67       -0.86      2.04 
   0   2  19      593.74      609.67      4.76 
   1   2  19        1.80        2.23      2.00 
  -2   3  19       76.05       80.69      2.60 
  -1   3  19       13.49       13.73      2.06 
   0   3  19      127.03      125.51      2.91 
  -1   4  19       35.60       35.08      1.99 
   0   4  19        0.42        1.03      1.71 
  -1   5  19        4.84        6.97      2.67 
   0   5  19        0.48        0.94      1.83 
